# Supplementary material for: Genomic characterization of Nontuberculous Mycobacteria
Source: Sci Rep. 2017 Mar 27;7:45258. doi: 10.1038/srep45258 (PMC5366915; doi:10.1038/srep45258)
Supplement: Supplementary Table 10 [file srep45258-s2.xls]

## Sheet: Table 7
GENE SYMBOL	Mycobacterium tuberculosis H37Rv locus tag	Gene description	Gene ID	References
Mycolic acid biosynthesis					M. abscessus		M. fortuitum			M. kansasii												M. smegmatis		M. terrae						M. celatum									M. avium
					M. chelonae	M. immunogenum	M. conceptionense	M. peregrinum	M. canariasense	M. gastri	M. kubicae	M. palustre	M. gordonae	M. szulgai	M. paraense FI 07156	M. paraense FI 10043	M. paraense IEC26	M. saskatchewanense	M. sherrisii	M. florentinum	M. triplex	M. wolinskyi	M. confluentis	M. engbaekii	M. nonchromogenicum	M. hiberniae	M. longobardum	M. senuense	M. terrae	M. celatum	M. fragae	M. kyorinense	M. doricum	M. xenopi	M. sp. IEC1808	M. interjectum	M. europaeum	M. parmense	M. chimaera	M. bohemicum	M. nebraskense	M. shimoidei	M. lacus	M. riyadhense	M. triviale	M. fallax	M. conspicuum	M. iranicum
Synthesis of fatty/mycolic acid precursors
ACCases (carboxylases)
accD6	Rv2247	acetyl-/propionyl-CoA carboxylase subunit beta	ID: 887671	Marrakchi H et al, 2014; D Portevin et al, 2005	yes	yes	yes	yes	yes	yes	yes	yes	yes	yes	yes	yes	yes	yes	yes	yes	yes	yes	yes	yes	yes	yes	yes	yes	yes	yes	yes	yes	yes	yes	yes	yes	yes	yes	yes	yes	yes	yes	yes	yes	yes	yes	yes	yes
accD5	Rv3280	propionyl-CoA carboxylase subunit beta	ID: 888725	S. T. Cole et al, 1998; Lin T.W. Et al, 2006	yes	yes	yes	yes	yes	yes	yes	yes	yes	yes	yes	yes	yes	yes	yes	yes	yes	yes	yes	yes	yes	yes	yes	yes	yes	yes	yes	yes	yes	yes	yes	yes	yes	yes	yes	yes	yes	yes	yes	yes	yes	yes	yes	yes
accA3	Rv3285	bifunctional protein acetyl-/propionyl-CoA carboxylase subunit alpha AccA	ID: 887912	Marrakchi H et al, 2014; D Portevin et al, 2005	yes	yes	yes	yes	yes	yes	yes	yes	yes	yes	yes	yes	yes	yes	yes	yes	yes	yes	yes	yes	yes	yes	yes	yes	yes	yes	yes	yes	yes	yes	yes	yes	yes	yes	yes	yes	yes	yes	yes	yes	yes	yes	yes	yes
		biotin carboxylase BC domain, biotin carboxyl carrier protein BCCP domain		Marrakchi H et al, 2014; D Portevin et al, 2005
accE5	Rv3281	bifunctional protein acetyl-/propionyl-CoAcarboxylase subunit epsilon AccE	ID: 888732	Marrakchi H et al, 2014; Oh TJ et al, 2006	no	no	yes	no	no	yes	no	no	no	no	no	no	no	no	no	no	no	no	no	no	no	no	no	no	no	no	no	no	no	no	no	no	no	yes	no	yes	yes	yes	no	no	no	no	no	no
De novo synthesis of fatty acids
FAS-I
fas	Rv2524c	fatty acid synthase	ID: 887704	S. T. Cole et al, 1998; Karp PD et al, 2002	yes	yes	yes	yes	yes	yes	yes	yes	yes	yes	yes	yes	yes	yes	yes	yes	yes	yes	yes	yes	yes	yes	yes	yes	yes	yes	yes	yes	yes	yes	yes	yes	yes	yes	yes	yes	yes	yes	yes	yes	yes	yes	yes	yes
Fatty acid elongation
FAS-I->FAS-II
FabD	Rv2243	malonyl CoA-acyl carrier protein transacylase	ID: 888769	S. T. Cole et al, 1998, L. Kremer et al, 2000	yes	yes	yes	yes	yes	yes	yes	yes	yes	yes	yes	yes	yes	yes	yes	yes	yes	yes	yes	yes	yes	yes	yes	yes	yes	yes	yes	yes	yes	yes	yes	yes	yes	yes	yes	yes	yes	yes	yes	yes	yes	yes	yes	yes
acpM	Rv2244	meromycolate extension acyl carrier protein	ID: 888272	S. T. Cole et al, 1998	yes	yes	yes	yes	yes	yes	yes	yes	yes	yes	yes	yes	yes	yes	yes	yes	yes	yes	yes	yes	yes	yes	yes	yes	yes	yes	yes	yes	yes	yes	yes	yes	yes	yes	yes	yes	yes	yes	yes	yes	yes	yes	yes	yes
FabH	Rv0533c	3-oxoacyl-[acyl-carrier-protein] synthase III	ID: 887381	S. T. Cole et al, 1998, K. H. Choi et al, 2000	yes	yes	no	no	no	yes	yes	no	yes	yes	no	no	no	no	yes	yes	yes	no	no	yes	yes	yes	yes	no	no	yes	no	yes	no	no	no	no	yes	no	yes	no	yes	no	yes	yes	yes	yes	yes	no
AcpS	Rv2523c	4-phosphopantetheinyl transferase (PPTase)	ID: 888626	Marrakchi H et al, 2014; Gokulan K et al, 2011	yes	yes	yes	yes	yes	yes	yes	yes	yes	yes	yes	yes	yes	yes	yes	yes	yes	yes	yes	yes	yes	yes	yes	yes	yes	yes	yes	yes	yes	yes	yes	yes	yes	yes	yes	yes	yes	yes	yes	yes	yes	yes	yes	yes
FAS-II
KasA	Rv2245	beta-ketoacyl-ACP sintasi 1	ID: 887269	Marrakchi H et al, 2014; S.T Cole, 1998; Schaeffer M.L. et al, 2001	yes	yes	yes	yes	yes	yes	yes	yes	yes	yes	yes	yes	yes	yes	yes	yes	yes	yes	yes	yes	yes	yes	yes	yes	yes	yes	yes	yes	yes	yes	yes	yes	yes	yes	yes	yes	yes	yes	yes	yes	yes	yes	yes	yes
KasB	Rv2246	beta-ketoacyl-ACP sintasi 2	ID: 887539	Marrakchi H et al, 2014; S.T Cole, 1998; Schaeffer M.L. et al, 2001	yes	yes	yes	yes	yes	yes	yes	yes	yes	yes	yes	yes	yes	yes	yes	yes	yes	yes	yes	yes	yes	yes	yes	yes	yes	yes	yes	yes	yes	yes	yes	yes	yes	yes	yes	yes	yes	yes	yes	yes	yes	yes	yes	yes
fabG1/mabA	Rv1483	3-oxoacyl-ACP reductase FabG	ID: 886551	S. T. Cole et al, 1998, H. Marrakchi et al, 2002	yes	yes	yes	yes	yes	yes	yes	yes	yes	yes	yes	yes	yes	yes	yes	yes	yes	yes	yes	yes	yes	yes	yes	yes	yes	yes	yes	yes	yes	yes	yes	yes	yes	yes	yes	yes	yes	yes	yes	yes	yes	yes	yes	yes
fcoT	Rv0098	fatty acyl CoA thioesterase FcoT	ID: 886935	Takayama K et al, 2005	yes	yes	yes	yes	no	no	no	no	yes	yes	no	no	no	no	no	no	no	no	no	yes	no	no	no	no	no	no	no	no	no	no	no	no	no	no	no	no	no	no	no	yes	no	yes	no	no
echA10	Rv1142c	enoyl-CoA hydratase EchA10	ID: 885458	S. T. Cole et al, 1998	no	no	yes	yes	yes	yes	yes	yes	yes	yes	yes	yes	yes	yes	yes	yes	yes	yes	yes	yes	yes	yes	yes	yes	yes	yes	yes	yes	yes	yes	yes	yes	yes	yes	yes	yes	yes	yes	yes	yes	yes	yes	yes	yes
echA11	Rv1141c	enoyl-CoA hydratase EchA11	ID: 886024	S. T. Cole et al, 1998	no	no	yes	yes	yes	yes	yes	yes	yes	yes	yes	yes	yes	yes	yes	yes	yes	yes	yes	yes	yes	yes	yes	yes	yes	yes	yes	yes	yes	yes	yes	yes	yes	yes	yes	yes	yes	yes	yes	yes	yes	yes	yes	yes
InhA	Rv1484	NADH-dependent enoyl-[ACP] reductase	ID: 886523	S. T. Cole et al, 1998, Marrakchi H et al, 2000, Quémard A et al, 1995	yes	yes	yes	yes	yes	yes	yes	yes	yes	yes	yes	yes	yes	yes	yes	yes	yes	yes	yes	yes	yes	yes	yes	yes	yes	yes	yes	yes	yes	yes	yes	yes	yes	yes	yes	yes	yes	yes	yes	yes	yes	yes	yes	yes
HadA	Rv0635	(3R)-hydroxyacyl-ACP dehydratase subunit HadA	ID: 888032	Marrakchi H et al, 2014; Slama N et al, 2011	yes	yes	yes	yes	yes	yes	yes	yes	yes	yes	yes	yes	yes	yes	yes	yes	yes	yes	yes	yes	yes	yes	yes	yes	yes	yes	yes	yes	yes	yes	yes	yes	yes	yes	yes	yes	yes	yes	yes	yes	yes	yes	yes	yes
HadB	Rv0636	(3R)-hydroxyacyl-ACP dehydratase subunit HadB	ID: 888031	Marrakchi H et al, 2014; Slama N et al, 2011	yes	yes	yes	yes	yes	yes	yes	yes	yes	yes	yes	yes	yes	yes	yes	yes	yes	yes	yes	yes	yes	yes	yes	yes	yes	yes	yes	yes	yes	yes	yes	yes	yes	yes	yes	yes	yes	yes	yes	yes	yes	yes	yes	yes
HadC	Rv0637	beta-hydroxyacyl-ACP dehydratase subunit HadC	ID: 888019	Marrakchi H et al, 2014; Slama N et al, 2011;	yes	yes	yes	yes	yes	yes	yes	yes	yes	yes	yes	yes	yes	yes	yes	yes	yes	yes	yes	yes	yes	yes	yes	yes	yes	yes	yes	yes	yes	yes	yes	yes	yes	yes	yes	yes	yes	yes	yes	yes	yes	yes	yes	yes
htdZ	Rv0130	3-hydroxyl-thioester dehydratase	ID: 886876	Gurvitz A et al, 2008	yes	yes	yes	yes	yes	yes	yes	yes	yes	yes	yes	yes	yes	yes	yes	yes	yes	yes	yes	yes	yes	yes	yes	yes	yes	yes	yes	yes	yes	yes	yes	yes	yes	yes	yes	yes	yes	yes	yes	yes	yes	yes	yes	yes
htdY	Rv3389c	3-hydroxyacyl-thioester dehydratase HtdY	ID: 887923	Gurvitz A et al, 2009	no	no	yes	yes	yes	yes	yes	yes	yes	yes	yes	yes	yes	yes	yes	yes	yes	yes	no	yes	yes	yes	yes	yes	yes	yes	yes	yes	yes	yes	yes	yes	yes	yes	yes	yes	yes	yes	yes	yes	yes	no	yes	yes
htdX	Rv0241c	3-hydroxyacyl-thioester dehydratase HtdX	ID: 886686	Gurvitz A et al, 2009	yes	yes	yes	yes	yes	yes	yes	yes	yes	yes	yes	yes	yes	yes	yes	yes	yes	yes	yes	yes	yes	yes	yes	yes	yes	yes	yes	yes	yes	yes	yes	yes	yes	yes	yes	yes	yes	yes	yes	yes	yes	yes	yes	yes
Meromycolic acid functionalization
Desaturases
desA1	Rv0428c	acyl-ACP desaturase DesA	ID: 885444	Marrakchi H et al, 2014, S. T. Cole et al, 1998	yes	yes	yes	yes	yes	yes	yes	yes	yes	yes	yes	yes	yes	yes	yes	yes	yes	yes	yes	yes	yes	yes	yes	yes	yes	yes	yes	yes	yes	yes	yes	yes	yes	yes	yes	yes	yes	yes	yes	yes	yes	yes	yes	yes
desA2	Rv1094	acyl-ACP desaturase DesA	ID: 885339	Marrakchi H et al, 2014, S. T. Cole et al, 1998	yes	yes	yes	yes	yes	yes	yes	yes	yes	yes	yes	yes	yes	yes	yes	yes	yes	yes	yes	yes	yes	yes	yes	yes	yes	yes	yes	yes	yes	yes	yes	yes	yes	yes	yes	yes	yes	yes	yes	yes	yes	yes	yes	yes
desA3	Rv3229c	stearoyl-CoA 9-desaturase	ID: 888821	Marrakchi H et al, 2014, S. T. Cole et al, 1998	yes	yes	yes	yes	yes	yes	yes	yes	yes	yes	yes	yes	yes	yes	yes	yes	yes	yes	yes	yes	yes	yes	yes	yes	yes	yes	yes	yes	yes	yes	yes	yes	yes	yes	yes	yes	yes	yes	yes	yes	yes	yes	yes	yes
Methyltransferases
mmaA1	Rv0645c	mycolic acid methyltransferase MmaA1	ID: 888060	S. T. Cole et al, 1998, Dubnau E et al, 2000	yes	yes	yes	yes	yes	yes	yes	yes	yes	yes	yes	yes	yes	yes	yes	yes	yes	yes	yes	yes	yes	yes	yes	yes	yes	yes	yes	yes	yes	yes	yes	yes	yes	yes	yes	yes	yes	yes	yes	yes	yes	yes	yes	yes
mmaA2	Rv0644c	cyclopropane mycolic acid synthase CmaA	ID: 888061	S. T. Cole et al, 1998, M.S.Glickman et al., 2000	yes	yes	yes	yes	yes	yes	yes	yes	yes	yes	yes	yes	yes	yes	yes	yes	yes	yes	yes	yes	yes	yes	yes	yes	yes	yes	yes	yes	yes	yes	yes	yes	yes	yes	yes	yes	yes	yes	yes	yes	yes	yes	yes	yes
mmaA3	Rv0643c	methoxy mycolic acid synthase MmaA3	ID: 888058	S. T. Cole et al, 1998, Dubnau E et al, 1998; Laval F et al, 2008	yes	yes	yes	yes	yes	yes	yes	yes	yes	yes	yes	yes	yes	yes	yes	yes	yes	yes	yes	yes	yes	yes	yes	yes	yes	yes	yes	yes	yes	yes	yes	yes	yes	yes	yes	yes	yes	yes	yes	yes	yes	yes	yes	yes
mmaA4	Rv0642c	hydroxymycolate synthase MmaA4	ID: 888056	S. T. Cole et al, 1998, Dubnau E et al, 2000; Laval F et al, 2008	yes	yes	yes	yes	yes	yes	yes	yes	yes	yes	yes	yes	yes	yes	yes	yes	yes	yes	yes	yes	yes	yes	yes	yes	yes	yes	yes	yes	yes	yes	yes	yes	yes	yes	yes	yes	yes	yes	yes	yes	no	yes	yes	yes
cmaA1	Rv3392c	cyclopropane mycolic acid synthase CmaA	ID: 887961	Marrakchi H et al, 2014, Glickman M.S., 2003	yes	yes	yes	yes	yes	yes	yes	yes	yes	yes	yes	yes	yes	yes	yes	yes	yes	yes	yes	yes	yes	yes	yes	yes	yes	yes	yes	yes	yes	yes	yes	yes	yes	yes	yes	yes	yes	yes	yes	yes	yes	yes	yes	yes
cmaA2	Rv0503c	cyclopropane mycolic acid synthase CmaA	ID: 887264	Marrakchi H et al, 2014, George KM et al, 1995	yes	yes	yes	yes	yes	yes	yes	yes	yes	yes	yes	yes	yes	yes	yes	yes	yes	yes	yes	yes	yes	yes	yes	yes	yes	yes	yes	yes	yes	yes	yes	yes	yes	yes	yes	yes	yes	yes	yes	yes	yes	yes	yes	yes
pcaA	Rv0470c	cyclopropane mycolic acid synthase	ID: 886284	M.S.Glickman et al., 2000	yes	yes	yes	yes	yes	yes	yes	yes	yes	yes	yes	yes	yes	yes	yes	yes	yes	yes	yes	yes	yes	yes	yes	yes	yes	yes	yes	yes	yes	yes	yes	yes	yes	yes	yes	yes	yes	yes	yes	yes	yes	yes	yes	yes
umaA	Rv0469	mycolic acid synthase UmaA	ID: 886286	Marrakchi H et al, 2014, Laval F et al, 2008	yes	yes	yes	yes	yes	yes	yes	yes	yes	yes	yes	yes	yes	yes	yes	yes	yes	yes	yes	yes	yes	yes	yes	yes	yes	yes	yes	yes	yes	yes	yes	yes	yes	yes	yes	yes	yes	yes	yes	yes	yes	yes	yes	yes
Oxydation-reduction
rv0161	Rv0161	alcohol dehydrogenase/oxidoreductase	ID: 886835	K. Takayama et al, 2005	yes	yes	yes	yes	no	yes	yes	yes	yes	yes	yes	yes	yes	yes	yes	yes	yes	yes	no	yes	yes	yes	yes	yes	yes	yes	yes	yes	no	yes	yes	yes	yes	yes	yes	yes	yes	yes	yes	yes	yes	yes	yes	yes
adhE1	Rv0162c	zinc-type alcohol dehydrogenase subunit E	ID: 886824	S.L. Kendall et al, 2007	yes	yes	yes	yes	yes	yes	yes	yes	yes	yes	no	no	no	no	no	no	no	yes	yes	yes	yes	yes	yes	yes	yes	yes	yes	yes	yes	yes	no	no	yes	no	yes	no	yes	yes	yes	yes	yes	no	no	no
rv3057c	Rv3057c	short chain alcohol dehydrogenase/reductase	ID: 888617	K. Takayama et al, 2005	yes	yes	yes	yes	yes	yes	yes	yes	yes	yes	yes	yes	yes	yes	yes	yes	yes	yes	yes	yes	yes	yes	yes	yes	yes	yes	yes	yes	yes	yes	yes	yes	yes	yes	yes	yes	yes	yes	yes	yes	yes	yes	yes	yes
Mycolic acid condensation
accD4	Rv3799c	propionyl-CoA carboxylase subunit beta AccD	ID: 886131	S. T. Cole et al, 1998	yes	yes	yes	yes	yes	yes	yes	yes	yes	yes	yes	yes	yes	yes	yes	yes	yes	yes	yes	yes	yes	yes	yes	yes	yes	yes	yes	yes	yes	yes	yes	yes	yes	yes	yes	yes	yes	yes	yes	yes	yes	yes	yes	yes
fadD32	Rv3801c	long-chain-fatty-acid--AMP ligase FadD32	ID: 886130	S. T. Cole et al, 1998, O.A. Trivedi, 2004	yes	yes	yes	yes	yes	yes	yes	yes	yes	yes	yes	yes	yes	yes	yes	yes	yes	yes	yes	yes	yes	yes	yes	yes	yes	yes	yes	yes	yes	yes	yes	yes	yes	yes	yes	yes	yes	yes	yes	yes	yes	yes	yes	yes
pks13	Rv3800c	polyketide synthase	ID: 886133	D. Portevin et al., 2004	yes	yes	yes	yes	yes	yes	yes	yes	yes	yes	yes	yes	yes	yes	yes	yes	yes	yes	yes	yes	yes	yes	yes	yes	yes	yes	yes	yes	yes	yes	yes	yes	yes	yes	yes	yes	yes	yes	yes	yes	yes	yes	yes	yes
cmrA	Rv2509	short-chain type dehydrogenase/reductase	ID: 888526	Marrakchi H et al, 2014, Lea-Smith et al., 2007	yes	yes	yes	yes	yes	yes	yes	yes	yes	yes	yes	yes	yes	yes	yes	yes	yes	yes	yes	yes	yes	yes	yes	yes	yes	yes	yes	yes	yes	yes	yes	yes	yes	yes	yes	yes	yes	yes	yes	yes	yes	yes	yes	yes
Mycolic acid processing
rv3802c	Rv3802c	membrane protein/mycolyltransferase I	ID: 886135	K. Takayama et al, 2005	yes	yes	yes	yes	yes	yes	yes	yes	yes	yes	yes	yes	yes	yes	yes	yes	yes	yes	yes	yes	yes	yes	yes	yes	yes	yes	yes	yes	yes	yes	yes	yes	yes	yes	yes	yes	yes	yes	yes	yes	yes	yes	yes	yes
rv1288	Rv1288	mycolyltransferase II	ID: 886974	K. Takayama et al, 2005	no	no	yes	yes	no	no	no	no	no	no	no	no	no	no	no	no	no	yes	yes	no	no	no	no	no	no	no	no	no	no	no	no	no	no	no	no	no	no	no	no	yes	no	no	no	no
rv0519C	Rv0519C	membrane protein/mycolyltransferase II	ID: 887334	K. Takayama et al, 2005	yes	yes	yes	yes	yes	yes	yes	yes	yes	yes	yes	yes	yes	yes	yes	yes	yes	yes	yes	yes	yes	yes	yes	yes	yes	yes	yes	yes	yes	yes	yes	yes	yes	yes	yes	yes	yes	yes	yes	yes	yes	yes	yes	yes
rv0774C	Rv0774C	mycolyltransferase II	ID: 888895	K. Takayama et al, 2005	yes	yes	yes	yes	yes	yes	yes	yes	yes	yes	yes	yes	yes	yes	yes	yes	yes	yes	yes	yes	yes	yes	yes	yes	yes	yes	yes	yes	yes	yes	yes	yes	yes	yes	yes	yes	yes	yes	yes	yes	yes	yes	yes	yes
rv3400	Rv3400	hydrolase/TMM-6-P phosphatase	ID: 887918	K. Takayama et al, 2005	no	no	yes	yes	yes	yes	yes	yes	yes	yes	yes	yes	yes	yes	yes	yes	yes	yes	yes	yes	yes	yes	yes	yes	yes	yes	yes	yes	yes	yes	yes	yes	yes	yes	yes	yes	yes	yes	yes	yes	yes	no	yes	yes
otsB1	Rv2006	trehalose-6-phosphate phosphatase OtsB	ID: 888943	S.T. Cole et al 1998, K. Takayama et al, 2005	no	no	no	yes	yes	yes	no	yes	yes	no	yes	yes	yes	yes	yes	no	no	no	yes	no	no	no	no	no	no	no	no	no	yes	no	yes	yes	yes	yes	no	yes	yes	yes	yes	no	no	no	no	yes
ABC transporters
rv0194	Rv0194	multidrug ABC transporter ATPase/permease	ID: 886790	K. Takayama et al, 2005	no	no	no	no	no	no	no	no	no	no	no	no	no	no	no	no	no	no	no	no	no	no	no	no	no	no	no	no	no	no	no	no	no	no	no	no	no	no	yes	yes	no	no	no	no
rv1272C	Rv1272C	drug ABC transporter ATP-binding protein	ID: 887021	M. Braibant et al, 2000	yes	yes	yes	yes	yes	yes	yes	yes	yes	yes	yes	yes	yes	yes	yes	yes	yes	yes	yes	yes	yes	yes	yes	yes	yes	yes	yes	yes	yes	yes	yes	yes	yes	yes	yes	yes	yes	yes	yes	yes	yes	yes	yes	yes
rv1273C	Rv1273C	drug ABC transporter ATP-binding protein	ID: 887025	M. Braibant et al, 2000	yes	yes	yes	yes	yes	yes	yes	yes	yes	yes	yes	yes	yes	yes	yes	yes	yes	yes	yes	yes	yes	yes	yes	yes	yes	yes	yes	yes	yes	yes	yes	yes	yes	yes	yes	yes	yes	yes	yes	yes	yes	yes	yes	yes
rv1686c	Rv1686c	ABC transporter permease	ID: 885672	K. Takayama et al, 2005	no	no	yes	yes	yes	yes	yes	yes	yes	yes	yes	yes	yes	yes	yes	yes	yes	yes	yes	yes	yes	yes	yes	yes	yes	yes	yes	yes	no	yes	yes	yes	yes	yes	yes	yes	yes	yes	yes	yes	yes	no	yes	yes
rv1687c	Rv1687c	ABC transporter ATP-binding protein	ID: 885678	K. Takayama et al, 2005	no	no	yes	yes	yes	yes	yes	yes	yes	yes	yes	yes	yes	yes	yes	yes	yes	yes	yes	yes	yes	yes	yes	yes	yes	yes	yes	yes	no	yes	yes	yes	yes	yes	yes	yes	yes	yes	yes	yes	yes	no	yes	yes
rv1747	Rv1747	ABC transporter ATP-binding protein/permease	ID: 885311	K. Takayama et al, 2005	yes	yes	yes	yes	yes	yes	yes	yes	yes	yes	yes	yes	yes	yes	yes	yes	yes	yes	yes	yes	yes	yes	yes	yes	yes	yes	yes	yes	yes	yes	yes	yes	yes	yes	yes	yes	yes	yes	yes	yes	yes	yes	yes	yes
irtA	Rv1348	iron ABC transporter ATP-binding protein/permease IrtA	ID: 886853	M. Braibant et al, 2000	yes	yes	yes	yes	no	no	yes	yes	no	yes	yes	yes	yes	yes	yes	yes	yes	yes	yes	yes	yes	yes	yes	yes	yes	no	no	no	no	no	yes	yes	yes	no	yes	no	yes	yes	no	yes	yes	yes	no	no
irtB	Rv1349	iron ABC transporter ATP-binding protein/permease IrtB	ID: 886834	M. Braibant et al, 2000	yes	yes	yes	yes	no	no	yes	yes	no	yes	yes	yes	yes	yes	yes	yes	yes	yes	yes	yes	yes	yes	yes	yes	yes	no	no	no	no	no	yes	yes	yes	no	yes	no	yes	yes	no	yes	yes	yes	no	no
bacA	Rv1819c	vitamin B12 transport ATP-binding protein BacA	ID: 885539	K.G. Mawuenyega et al, 2004	yes	yes	yes	yes	yes	yes	yes	yes	yes	yes	yes	yes	yes	yes	yes	yes	yes	yes	yes	yes	yes	yes	yes	yes	yes	yes	yes	yes	yes	yes	yes	yes	yes	yes	yes	yes	yes	yes	yes	yes	yes	yes	yes	yes
TMM transporters
mmpL11	Rv0202c	transmembrane transport protein MmpL11	ID: 886750	Marrakchi H et al, 2014, A. E. Grzegorzewicz et al., 2012	yes	yes	yes	yes	yes	yes	yes	yes	yes	yes	yes	yes	yes	yes	yes	yes	yes	yes	yes	yes	yes	yes	yes	yes	yes	yes	yes	yes	yes	yes	yes	yes	yes	yes	yes	yes	yes	yes	yes	yes	yes	yes	yes	yes
mmpL3	Rv0206c	transmembrane transport protein MmpL3	ID: 886752	Marrakchi H et al, 2014, La Rosa V et al, 2012, Tahlan K et al., 2012	yes	yes	yes	yes	yes	yes	yes	yes	yes	yes	yes	yes	yes	yes	yes	yes	yes	yes	yes	yes	yes	yes	yes	yes	yes	no	yes	yes	yes	yes	yes	yes	yes	yes	yes	yes	yes	yes	yes	yes	yes	yes	yes	no
Mycolyl transferases
fbpA	Rv3804c	diacylglycerol acyltransferase/mycolyltransferase Ag85A	ID: 886132	K. Takayama et al, 2005, S. T. Cole et al, 1998	yes	yes	yes	yes	yes	yes	yes	yes	yes	yes	yes	yes	yes	yes	yes	yes	yes	yes	yes	yes	yes	yes	yes	yes	yes	yes	yes	yes	yes	yes	yes	yes	yes	yes	yes	yes	yes	yes	yes	yes	yes	yes	yes	yes
fbpB	Rv1886c	diacylglycerol acyltransferase/mycolyltransferase Ag85B	ID: 885785	K. Takayama et al, 2005, S. T. Cole et al, 1998	yes	yes	yes	yes	yes	yes	yes	yes	yes	yes	yes	yes	yes	yes	yes	yes	yes	yes	yes	yes	yes	yes	yes	yes	yes	yes	yes	yes	yes	yes	yes	yes	yes	yes	yes	yes	yes	yes	yes	yes	yes	yes	yes	yes
fbpC	Rv0129c	diacylglycerol acyltransferase/mycolyltransferase Ag85C	ID: 886885	K. Takayama et al, 2005, S. T. Cole et al, 1998	yes	yes	yes	yes	yes	yes	yes	yes	yes	yes	yes	yes	yes	yes	yes	yes	yes	yes	yes	yes	yes	yes	yes	yes	yes	yes	yes	yes	yes	yes	yes	yes	yes	yes	yes	yes	yes	yes	yes	yes	yes	yes	yes	yes
other ACCases (unknown function)
accA1	Rv2501c	acetyl-/propionyl-CoA carboxylase subunit alpha	ID: 887309	Marrakchi H et al, 2014; Gago G et al,2006;	yes	yes	yes	yes	yes	yes	yes	yes	yes	yes	yes	yes	yes	yes	yes	yes	yes	yes	yes	yes	yes	yes	yes	yes	yes	yes	yes	yes	yes	yes	yes	yes	yes	yes	yes	yes	yes	yes	yes	yes	yes	yes	yes	yes
accA2	Rv0973c	acetyl-/propionyl-CoA carboxylase subunit alpha	ID: 885922	Marrakchi H et al, 2014; Gago G et al,2006;	yes	yes	yes	yes	yes	yes	yes	yes	yes	yes	yes	yes	yes	yes	yes	yes	yes	yes	yes	yes	yes	yes	yes	yes	yes	yes	yes	yes	yes	yes	yes	yes	yes	yes	yes	yes	yes	yes	yes	yes	yes	yes	yes	yes
accD1	Rv2502c	acetyl-/propionyl-CoA carboxylase subunit beta	ID: 887168	Marrakchi H et al, 2014; Gago G et al,2006; Lin T.W., 2006	yes	yes	yes	yes	yes	yes	yes	yes	yes	yes	yes	yes	yes	yes	yes	yes	yes	yes	yes	yes	yes	yes	yes	yes	yes	yes	yes	yes	yes	yes	yes	yes	yes	yes	yes	yes	yes	yes	yes	yes	yes	yes	yes	yes
accD2	Rv0974c	acetyl-/propionyl-CoA carboxylase subunit beta	ID: 886064	Marrakchi H et al, 2014; Lin T.W., 2006; Gande R et al, 2004	yes	yes	yes	yes	yes	yes	yes	yes	yes	yes	yes	yes	yes	yes	yes	yes	yes	yes	yes	yes	yes	yes	yes	yes	yes	yes	yes	yes	yes	yes	yes	yes	yes	yes	yes	yes	yes	yes	yes	yes	yes	yes	yes	yes
accD3	Rv0904c	acetyl-CoAcarboxylase carboxyl transferase subunit beta	ID: 885279	Marrakchi H et al, 2014; Glickman M et al, 2000, Gande R et al, 2004	no	no	yes	yes	yes	yes	yes	yes	yes	yes	yes	yes	yes	yes	yes	yes	yes	yes	yes	yes	yes	yes	yes	yes	yes	yes	yes	yes	yes	yes	yes	yes	yes	yes	yes	yes	yes	yes	yes	yes	yes	yes	yes	yes
transcriptional regulator
mabR	Rv2242	hypothetical protein	ID: 888624	Marrakchi H et al, 2014, Salzman V et al, 2010	yes	yes	yes	yes	yes	yes	yes	yes	yes	yes	yes	yes	yes	yes	yes	yes	yes	yes	yes	yes	yes	yes	yes	yes	yes	yes	yes	yes	yes	yes	yes	yes	yes	yes	yes	yes	yes	yes	yes	yes	yes	yes	yes	yes
PGL and PDIM biosynthesis
PDIM synthesis
fadD26	Rv2930	fatty-acid--CoA ligase FadD26	ID: 887603	Simeone R e t al., 2010; Trivedi O.A. et al 2005
PGL synthesis
fadD22	Rv2948c	p-hydroxybenzoyl--AMP ligase	ID: 887295	Simeone R et al, 2010	no	no	no	no	no	yes	no	no	no	yes	no	no	no	no	no	no	no	no	no	no	no	no	no	no	no	no	no	no	no	no	no	no	no	no	no	no	no	no	yes	yes	no	no	no	yes
pks15/1		polyketide synthase	ID: 4551129	Yu J et al, 2012, Costant P et al, 2002	no	no	no	no	no	yes	yes	yes	yes	yes	yes	yes	yes	yes	yes	yes	yes	no	no	no	no	no	no	no	no	yes	yes	yes	no	yes	yes	yes	yes	yes	yes	yes	yes	yes	yes	yes	no	no	yes	yes
fadD29	Rv2950c	long-chain-fatty-acid--AMP ligase FadD29	ID: 887202	Yu J et al, 2012; Simeone R e t al., 2010	yes	yes	yes	yes	yes	yes	yes	yes	yes	yes	yes	yes	yes	yes	yes	yes	yes	yes	yes	yes	yes	yes	yes	yes	yes	yes	yes	yes	yes	yes	yes	yes	yes	yes	yes	yes	yes	yes	yes	yes	no	no	yes	yes
PDIM/PGL synthesis
ppsA	Rv2931	phthiocerol synthesis polyketide synthase type I PpsA	ID: 888183	Yu J et al, 2012; Camacho LR et al, 2001; Trivedi O.A. et al 2005	no	no	no	no	no	yes	no	no	yes	yes	no	no	no	no	yes	yes	yes	no	no	yes	yes	yes	yes	yes	yes	no	no	no	no	no	no	no	no	no	no	no	no	yes	yes	yes	no	no	no	yes
ppsB	Rv2932	phthiocerol synthesis polyketide synthase type I PpsB	ID: 888023	Yu J et al, 2012; Camacho LR et al, 2001; Trivedi O.A. et al 2005	no	no	no	no	no	yes	no	no	yes	yes	no	no	no	no	yes	yes	yes	no	no	yes	yes	yes	yes	yes	yes	no	no	no	no	no	no	yes	no	no	no	no	no	yes	yes	yes	no	no	no	yes
ppsC	Rv2933	phthiocerol synthesis polyketide synthase type I PpsC	ID: 887686	Yu J et al, 2012; Camacho LR et al, 2001; Trivedi O.A. et al 2005	no	no	no	no	no	yes	no	no	yes	yes	no	no	no	no	yes	yes	yes	no	no	no	no	no	no	no	no	no	no	no	no	no	no	yes	no	no	no	no	no	no	yes	yes	no	no	no	no
ppsD	Rv2934	phthiocerol synthesis polyketide synthase type I PpsD	ID: 887172	Yu J et al, 2012; Camacho LR et al, 2001; Trivedi O.A. et al 2005	no	no	no	no	no	yes	no	no	yes	yes	no	no	no	no	yes	yes	yes	no	no	yes	yes	yes	yes	yes	yes	no	no	no	no	no	no	yes	no	no	no	no	no	yes	yes	yes	no	no	no	yes
ppsE	Rv2935	phthiocerol synthesis polyketide synthase type I PpsE	ID: 888210	Rao A et al, 2004, Trivedi OA et al, 2005	no	no	no	no	no	yes	no	no	yes	yes	no	no	no	no	yes	yes	yes	no	no	yes	yes	yes	yes	yes	yes	no	no	no	no	no	no	yes	no	no	no	no	no	yes	yes	yes	no	no	no	yes
tesA	Rv2928	thioesterase TesA	ID: 887446	Chavadi SS et al, 2011, Rao A et al, 2004	no	no	no	no	no	yes	no	no	yes	yes	no	no	no	no	yes	yes	yes	no	no	yes	yes	yes	yes	yes	yes	no	no	no	no	no	no	yes	no	no	no	no	no	yes	yes	yes	no	no	no	yes
fadD28	Rv2941	long-chain-fatty-acid--AMP ligase FadD28	ID: 887454	Yu J et al, 2012, T.D. Sirakova et al., 2002; Simeone R e t al., 2010; Trivedi O.A. et al 2005	yes	yes	yes	yes	yes	yes	yes	yes	yes	yes	yes	yes	yes	yes	yes	yes	yes	yes	yes	yes	yes	yes	yes	yes	yes	yes	yes	yes	yes	yes	yes	yes	yes	yes	yes	yes	yes	yes	yes	yes	no	yes	yes	yes
mas	Rv2940c	multifunctional mycocerosic acid synthase	ID: 887982	Yu J et al, 2012; Trivedi O.A. et al 2005	yes	no	yes	yes	yes	yes	yes	yes	yes	yes	yes	yes	yes	yes	yes	yes	yes	yes	yes	yes	yes	yes	no	no	no	yes	yes	yes	yes	yes	yes	yes	yes	yes	yes	yes	yes	no	yes	yes	no	yes	yes	yes
papA5	Rv2939	phthiocerol/phthiodiolone dimycocerosyl transferase	ID: 887327	Yu J et al, 2012; Trivedi O.A. et al 2005; Onwueme K.C. et al,2003	no	no	no	no	no	yes	no	no	yes	yes	no	no	no	no	yes	yes	yes	no	no	no	no	no	no	no	no	no	no	no	no	no	no	yes	no	no	no	no	no	no	yes	yes	no	no	no	no
mmpL7	Rv2942	transmembrane transport protein MmpL7	ID: 887548	Yu J et al, 2012, Domenech P et al, 2004, Camacho LR et al, 2001;Trivedi O.A. et al 2005	no	no	no	no	no	yes	no	no	yes	no	no	no	no	no	no	no	no	no	no	no	no	no	no	no	no	no	no	no	no	no	no	no	no	no	no	no	no	no	yes	yes	no	no	no	no
PGL/PDIM and mycolic acid biosynthesis
Protein-protein interaction
eccA1	Rv3868	ESX-1 secretion system protein EccA1, interaction with Pks13, KasA, KasB, MmaA4, Mas, Pks15/1, PpsD	ID: 886199	Pawelczyk J et al, 2013, Joshi SA et al, 2012	no	no	yes	yes	no	yes	yes	no	yes	yes	no	no	no	yes	no	yes	yes	yes	no	no	no	no	no	no	no	yes	no	yes	yes	no	yes	no	yes	yes	no	no	yes	yes	yes	yes	no	no	no	yes
					TARD2	TARD2	TARD2	TARD2	TARD2	TARD1	TARD1	TARD1	TARD1	TARD1	BIS	BIS	BIS	BIS	TRIS	TRIS	TRIS	TARD2BIS	TARD2BIS	MTEC	MTEC	MTEC	MTEC	MTEC	MTEC	MTEC	MTEC	MTEC	MTEC	MTEC	unico?	MAC	MAC	MAC	MAC	MAC	MAC	MAC	MTBC	MTBC	MTBC	MTBC	unico?	PR2T1
