# Supplementary material for: Genomic characterization of Nontuberculous Mycobacteria
Source: Sci Rep. 2017 Mar 27;7:45258. doi: 10.1038/srep45258 (PMC5366915; doi:10.1038/srep45258)
Supplement: Supplementary Table 9 [file srep45258-s3.xls]

## Sheet: Sheet1
								M. abscessus		M. avium	M. celatum			M. fortuitum		M. kansasii	M. simiae											M. smegmatis	M. terrae						no complex/group
secretion_system	symbol	species	old_locus_tag	current_locus_tag	accession	discontinued	pseudogene	M. chelonae	M. immunogenum	M. chimaera	M. celatum	M. fragae	M. kyorinense	M. conceptionense	M. peregrinum	M. gastri	M. europaeum	M. florentinum	M. interjectum	M. kubicae	M. palustre	M. paraense IEC26	M. parmense	M. saskatchewanense	M. sherrisii	M. sp. IEC1808	M. triplex	M. wolinskyi	M. engbaekii	M. hiberniae	M. longobardum	M. nonchromogenicum	M. senuense	M. terrae	M. bohemicum	M. canariasense	M. confluentis	M. conspicuum	M. doricum	M. fallax	M. gordonae	M. iranicum	M. lacus	M. nebraskense	M. riyadhense	M. shimoidei	M. szulgai	M. triviale	M. xenopi
ESX-3 (T7SS)	eccA3	Mycobacterium tuberculosis H37Rv	Rv0282	Rv0282	886613	no	no	yes	yes	yes	yes	yes	yes	yes	yes	yes	yes	yes	yes	yes	yes	yes	yes	yes	yes	yes	yes	yes	yes	yes	yes	yes	yes	yes	yes	yes	yes	yes	no	yes	yes	yes	yes	yes	yes	yes	yes	yes	yes
ESX-3 (T7SS)	eccB3	Mycobacterium tuberculosis H37Rv	Rv0283	Rv0283	886645	no	no	yes	yes	yes	yes	yes	yes	yes	yes	yes	yes	yes	yes	yes	yes	yes	yes	yes	yes	yes	yes	yes	yes	yes	yes	yes	yes	yes	yes	yes	yes	yes	no	yes	yes	yes	yes	yes	yes	yes	yes	yes	yes
ESX-3 (T7SS)	eccC3	Mycobacterium tuberculosis H37Rv	Rv0284	Rv0284	886611	no	no	yes	yes	yes	yes	yes	yes	yes	yes	yes	yes	yes	yes	yes	yes	yes	yes	yes	yes	yes	yes	yes	yes	yes	yes	yes	yes	yes	yes	yes	yes	yes	no	yes	yes	yes	yes	yes	yes	yes	yes	yes	yes
ESX-3 (T7SS)	PE5	Mycobacterium tuberculosis H37Rv	Rv0285	Rv0285	886608	no	no	yes	yes	yes	yes	yes	yes	yes	yes	yes	yes	no	yes	yes	yes	yes	yes	yes	yes	yes	yes	yes	yes	yes	yes	yes	yes	yes	yes	no	yes	yes	no	no	yes	yes	yes	yes	yes	yes	yes	yes	yes
ESX-3 (T7SS)	PPE4	Mycobacterium tuberculosis H37Rv	Rv0286	Rv0286	886607	no	no	yes	yes	yes	yes	no	yes	yes	no	yes	yes	yes	yes	no	yes	no	yes	yes	yes	no	yes	yes	no	no	yes	yes	no	yes	no	yes	yes	yes	no	no	yes	yes	yes	yes	yes	no	yes	yes	no
ESX-3 (T7SS)	esxG	Mycobacterium tuberculosis H37Rv	Rv0287	Rv0287	886604	no	no	yes	no	yes	no	no	yes	yes	yes	yes	yes	yes	yes	yes	yes	yes	yes	yes	yes	yes	yes	yes	yes	yes	yes	yes	yes	yes	yes	yes	yes	yes	no	yes	yes	yes	no	yes	yes	no	yes	yes	yes
ESX-3 (T7SS)	esxH	Mycobacterium tuberculosis H37Rv	Rv0288	Rv0288	886603	no	no	yes	no	yes	no	no	yes	yes	yes	yes	yes	yes	yes	yes	yes	yes	yes	yes	yes	yes	yes	yes	yes	yes	yes	yes	yes	yes	yes	yes	yes	yes	no	yes	yes	yes	no	yes	yes	no	yes	yes	yes
ESX-3 (T7SS)	espG3	Mycobacterium tuberculosis H37Rv	Rv0289	Rv0289	886602	no	no	yes	yes	yes	yes	yes	yes	yes	yes	yes	yes	yes	yes	yes	yes	yes	yes	yes	yes	yes	yes	yes	yes	yes	yes	yes	yes	yes	yes	yes	yes	yes	no	yes	yes	yes	yes	yes	yes	yes	yes	yes	yes
ESX-3 (T7SS)	eccD3	Mycobacterium tuberculosis H37Rv	Rv0290	Rv0290	886599	no	no	yes	yes	yes	yes	yes	yes	yes	yes	yes	yes	yes	yes	yes	yes	yes	yes	yes	yes	yes	yes	yes	yes	yes	yes	yes	yes	yes	yes	yes	yes	yes	no	yes	yes	yes	yes	yes	yes	yes	yes	yes	yes
ESX-3 (T7SS)	mycP3	Mycobacterium tuberculosis H37Rv	Rv0291	Rv0291	886615	no	no	yes	yes	yes	yes	yes	yes	yes	yes	yes	yes	yes	yes	yes	yes	yes	yes	yes	yes	yes	yes	yes	yes	yes	yes	yes	yes	yes	yes	yes	yes	yes	yes	yes	yes	yes	yes	yes	yes	yes	yes	yes	yes
ESX-3 (T7SS)	eccE3	Mycobacterium tuberculosis H37Rv	Rv0292	Rv0292	886601	no	no	no	no	yes	yes	yes	yes	no	no	yes	yes	yes	yes	yes	yes	yes	yes	yes	yes	yes	yes	no	yes	yes	yes	yes	no	no	yes	no	no	yes	no	no	yes	no	yes	yes	yes	yes	yes	yes	yes
ESX-5 (T7SS)	eccB5	Mycobacterium tuberculosis H37Rv	Rv1782	Rv1782	885347	no	no	no	no	yes	yes	yes	yes	yes	yes	yes	yes	yes	yes	yes	yes	yes	yes	yes	yes	yes	yes	yes	yes	yes	yes	yes	yes	yes	yes	no	no	yes	no	no	yes	no	yes	yes	yes	yes	yes	yes	yes
ESX-5 (T7SS)	eccCa5	Mycobacterium tuberculosis H37Rv	Rv1783	Rv1783	885898	no	no	no	no	yes	yes	yes	yes	no	no	yes	yes	yes	yes	yes	yes	yes	yes	yes	yes	yes	yes	no	yes	yes	yes	yes	yes	yes	yes	no	no	yes	no	no	yes	no	yes	yes	yes	yes	yes	yes	yes
ESX-5 (T7SS)	eccCb5	Mycobacterium tuberculosis H37Rv	Rv1784	Rv1784	885834	no	no	no	no	yes	yes	yes	yes	no	no	yes	yes	yes	yes	yes	yes	yes	yes	yes	yes	yes	yes	no	yes	yes	yes	yes	yes	yes	yes	no	no	yes	no	no	yes	no	yes	yes	yes	yes	yes	yes	yes
ESX-5 (T7SS)	cyp143	Mycobacterium tuberculosis H37Rv	Rv1785c	Rv1785c	885907	no	no	no	no	yes	yes	no	yes	no	yes	yes	yes	yes	yes	yes	yes	yes	yes	yes	yes	yes	yes	yes	no	no	no	no	yes	yes	yes	no	no	yes	no	no	yes	no	yes	yes	yes	no	yes	no	yes
ESX-5 (T7SS)	PPE25	Mycobacterium tuberculosis H37Rv	Rv1787	Rv1787	885827	no	no	no	no	no	no	no	no	no	no	no	no	no	yes	yes	yes	yes	yes	no	yes	no	no	no	yes	yes	yes	no	no	no	no	no	no	no	no	no	no	no	yes	no	yes	no	no	no	no
ESX-5 (T7SS)	PE18	Mycobacterium tuberculosis H37Rv	Rv1788	Rv1788	885895	no	no	no	no	yes	yes	yes	yes	yes	no	yes	yes	yes	yes	yes	yes	yes	yes	yes	yes	yes	yes	no	yes	yes	yes	yes	yes	yes	yes	no	no	yes	no	no	yes	no	yes	yes	yes	yes	yes	yes	yes
ESX-5 (T7SS)	PPE26	Mycobacterium tuberculosis H37Rv	Rv1789	Rv1789	885333	no	no	no	no	yes	yes	yes	yes	no	no	yes	yes	yes	yes	yes	yes	yes	yes	yes	yes	yes	yes	no	yes	yes	yes	yes	yes	yes	yes	no	no	yes	no	no	yes	no	yes	yes	yes	yes	yes	yes	yes
ESX-5 (T7SS)	PPE27	Mycobacterium tuberculosis H37Rv	Rv1790	Rv1790	885859	no	no	no	no	yes	yes	yes	yes	no	no	yes	yes	yes	yes	yes	yes	yes	yes	yes	yes	yes	yes	no	yes	yes	yes	yes	yes	yes	yes	no	no	yes	no	no	yes	no	yes	yes	yes	yes	yes	yes	yes
ESX-5 (T7SS)	PE19	Mycobacterium tuberculosis H37Rv	Rv1791	Rv1791	885445	no	no	no	no	yes	yes	yes	yes	yes	no	yes	yes	yes	yes	yes	yes	yes	yes	yes	yes	yes	yes	no	yes	yes	yes	yes	yes	yes	yes	no	no	yes	no	no	yes	no	yes	yes	yes	yes	yes	yes	yes
ESX-5 (T7SS)	esxM	Mycobacterium tuberculosis H37Rv	Rv1792	Rv1792	886252	no	yes
ESX-5 (T7SS)	esxN	Mycobacterium tuberculosis H37Rv	Rv1793	Rv1793	885448	no	no	no	no	yes	yes	yes	yes	yes	yes	yes	yes	no	yes	yes	yes	yes	yes	yes	no	yes	yes	yes	yes	yes	yes	no	yes	yes	yes	no	no	yes	no	no	yes	no	yes	yes	yes	yes	yes	yes	yes
ESX-5 (T7SS)	eccD5	Mycobacterium tuberculosis H37Rv	Rv1795	Rv1795	885628	no	no	no	no	yes	yes	yes	yes	no	no	yes	yes	yes	yes	yes	yes	yes	yes	yes	yes	yes	yes	no	yes	yes	yes	yes	yes	yes	yes	no	no	yes	yes	no	yes	no	yes	yes	yes	yes	yes	yes	yes
ESX-5 (T7SS)	mycP5	Mycobacterium tuberculosis H37Rv	Rv1796	Rv1796	885879	no	no	no	no	yes	yes	yes	yes	no	yes	yes	yes	yes	yes	yes	yes	yes	yes	yes	yes	yes	yes	no	yes	no	no	yes	yes	no	yes	no	no	yes	no	yes	yes	no	yes	yes	yes	yes	yes	no	yes
ESX-5 (T7SS)	eccE5	Mycobacterium tuberculosis H37Rv	Rv1797	Rv1797	885452	no	no	no	no	yes	yes	yes	yes	no	no	yes	yes	yes	yes	yes	yes	yes	yes	yes	yes	yes	yes	no	no	no	no	no	no	no	yes	no	no	yes	no	no	yes	no	yes	yes	yes	yes	yes	no	yes
ESX-5 (T7SS)	eccA5	Mycobacterium tuberculosis H37Rv	Rv1798	Rv1798	885543	no	no	no	no	yes	yes	yes	yes	no	no	yes	yes	yes	yes	yes	yes	yes	yes	yes	yes	yes	yes	no	yes	yes	yes	yes	yes	yes	yes	no	no	yes	yes	no	yes	no	yes	yes	yes	yes	yes	yes	yes
ESX-5 (T7SS)	LipY	Mycobacterium tuberculosis H37Rv	Rv3097c	Rv3097c	888677	no	no	no	no	no	no	no	no	no	no	yes	no	no	yes	yes	yes	yes	yes	yes	no	yes	no	no	no	no	no	no	no	no	yes	no	no	yes	no	no	yes	no	yes	no	yes	no	yes	no	no
ESX-5 (T7SS)	PPE41	Mycobacterium tuberculosis H37Rv	Rv2430c	Rv2430c	885945	no	no	no	no	no	no	no	no	no	no	no	no	no	no	no	no	no	no	no	no	no	no	no	no	no	no	no	no	no	no	no	no	no	no	no	no	no	no	no	no	no	no	no	no
ESX-5 (T7SS)	PE25	Mycobacterium tuberculosis H37Rv	Rv2431c	Rv2431c	885945	no	no	no	no	no	no	no	no	no	no	no	no	no	no	no	no	no	no	no	no	no	no	no	no	no	no	no	no	no	no	no	no	no	no	no	no	no	no	no	no	no	no	no	no
ESX-4 (T7SS)	esxT	Mycobacterium tuberculosis H37Rv	Rv3444c	Rv3444c	887587	no	no	no	no	yes	yes	yes	yes	yes	yes	yes	yes	yes	yes	yes	yes	yes	yes	yes	yes	yes	yes	yes	yes	yes	yes	yes	yes	yes	yes	yes	yes	yes	yes	no	yes	yes	yes	yes	yes	yes	yes	yes	yes
ESX-4 (T7SS)	esxU	Mycobacterium tuberculosis H37Rv	Rv3445c	Rv3445c	887585	no	no	no	no	yes	yes	yes	yes	yes	yes	yes	yes	yes	yes	yes	yes	yes	yes	yes	yes	yes	yes	yes	yes	yes	yes	yes	yes	yes	yes	yes	yes	yes	yes	no	yes	yes	yes	yes	yes	yes	yes	yes	yes
ESX-4 (T7SS)	eccC4	Mycobacterium tuberculosis H37Rv	Rv3447c	Rv3447c	887581	no	no	yes	yes	yes	yes	yes	yes	yes	no	yes	yes	yes	yes	yes	yes	yes	yes	yes	yes	yes	yes	yes	yes	yes	yes	yes	yes	yes	yes	yes	no	yes	no	no	yes	yes	yes	yes	yes	yes	yes	yes	yes
ESX-4 (T7SS)	eccD4	Mycobacterium tuberculosis H37Rv	Rv3448	Rv3448	887624	no	no	no	no	no	no	no	no	no	no	yes	yes	no	no	no	yes	yes	no	yes	no	yes	yes	no	no	no	no	no	no	no	yes	no	no	yes	no	no	no	no	yes	yes	yes	no	yes	no	yes
ESX-4 (T7SS)	mycP4	Mycobacterium tuberculosis H37Rv	Rv3449	Rv3449	887602	no	no	yes	yes	yes	yes	yes	yes	yes	yes	yes	yes	yes	yes	yes	yes	yes	yes	yes	yes	yes	yes	yes	yes	yes	yes	yes	yes	yes	yes	yes	yes	yes	yes	yes	yes	yes	yes	yes	yes	yes	yes	yes	yes
ESX-4 (T7SS)	eccB4	Mycobacterium tuberculosis H37Rv	Rv3450c	Rv3450c	887619	no	no	no	no	yes	yes	yes	yes	no	no	yes	yes	yes	yes	yes	yes	yes	yes	yes	yes	yes	yes	no	no	no	no	no	no	no	yes	no	no	yes	yes	no	yes	no	yes	yes	yes	yes	yes	no	no
ESX-1 (T7SS)	espD	Mycobacterium tuberculosis H37Rv	Rv3614c	Rv3614c	885777	no	no	no	no	no	yes	no	yes	no	no	no	yes	no	no	no	no	no	no	no	no	yes	yes	no	no	no	no	no	no	no	no	no	no	no	yes	no	yes	no	no	no	yes	yes	yes	no	no
ESX-1 (T7SS)	espC	Mycobacterium tuberculosis H37Rv	Rv3615c	Rv3615c	885777	no	no	no	no	no	yes	no	yes	no	no	no	yes	no	no	no	no	no	no	no	no	yes	yes	no	no	no	no	no	no	no	no	no	no	no	yes	no	yes	no	no	no	yes	yes	yes	no	no
ESX-1 (T7SS)	espA	Mycobacterium tuberculosis H37Rv	Rv3616c	Rv3616c	885377	no	no	no	no	no	no	no	no	no	no	no	no	no	no	no	no	no	no	no	no	no	no	no	no	no	no	no	no	no	no	no	no	no	no	no	no	no	no	no	no	no	no	no	no
ESX-1 (T7SS)	espR	Mycobacterium tuberculosis H37Rv	Rv3849	Rv3849	886184	no	no	yes	yes	yes	yes	yes	yes	yes	yes	yes	yes	yes	yes	yes	yes	yes	yes	yes	yes	yes	yes	yes	yes	yes	yes	yes	yes	yes	yes	yes	yes	yes	yes	yes	yes	yes	yes	yes	yes	yes	yes	yes	yes
ESX-1 (T7SS)	WhiB6	Mycobacterium tuberculosis H37Rv	Rv3862c	Rv3862c	886190	no	no	no	no	no	yes	yes	yes	yes	yes	yes	yes	yes	no	yes	yes	no	yes	yes	yes	yes	yes	yes	no	no	no	no	no	no	yes	yes	yes	yes	yes	yes	yes	yes	yes	yes	yes	yes	yes	yes	no
ESX-1 (T7SS)	espE	Mycobacterium tuberculosis H37Rv	Rv3864	Rv3864	886185	no	no	no	no	no	no	no	no	no	no	yes	no	no	no	yes	no	no	no	no	no	no	no	no	no	no	no	no	no	no	no	no	no	no	no	no	yes	no	yes	no	no	no	yes	no	no
ESX-1 (T7SS)	espF	Mycobacterium tuberculosis H37Rv	Rv3865	Rv3865	886172	no	no	no	no	no	no	no	no	no	no	yes	no	no	no	yes	no	no	no	no	no	no	no	no	no	no	no	no	no	no	no	no	no	no	no	no	yes	no	yes	no	yes	no	yes	no	no
ESX-1 (T7SS)	espG1	Mycobacterium tuberculosis H37Rv	Rv3866	Rv3866	886200	no	no	no	no	no	yes	no	yes	yes	yes	yes	yes	yes	no	yes	no	no	yes	yes	no	yes	yes	yes	no	no	no	no	no	no	no	no	no	no	yes	no	yes	yes	yes	yes	yes	yes	yes	no	no
ESX-1 (T7SS)	espH	Mycobacterium tuberculosis H37Rv	Rv3867	Rv3867	886203	no	no	no	no	no	yes	no	yes	no	no	yes	yes	no	no	yes	no	no	no	yes	no	no	no	yes	no	no	no	no	no	no	no	no	no	no	no	no	yes	no	yes	yes	yes	no	yes	no	no
ESX-1 (T7SS)	eccA1	Mycobacterium tuberculosis H37Rv	Rv3868	Rv3868	886199	no	no	no	no	no	yes	no	yes	yes	yes	yes	yes	yes	no	yes	no	no	yes	yes	no	yes	yes	yes	no	no	no	no	no	no	no	no	no	no	yes	no	yes	yes	yes	yes	yes	yes	yes	no	no
ESX-1 (T7SS)	eccB1	Mycobacterium tuberculosis H37Rv	Rv3869	Rv3869	886166	no	no	no	no	no	yes	no	yes	yes	yes	yes	yes	yes	no	yes	no	no	yes	yes	no	yes	yes	yes	no	no	no	no	no	no	no	no	no	no	yes	no	yes	yes	yes	yes	yes	yes	yes	no	no
ESX-1 (T7SS)	eccCa1	Mycobacterium tuberculosis H37Rv	Rv3870	Rv3870	886194	no	no	no	no	no	yes	no	yes	yes	yes	yes	yes	yes	no	yes	no	no	yes	yes	no	yes	yes	yes	no	no	no	no	no	no	no	no	no	no	yes	no	yes	no	yes	yes	yes	yes	yes	no	no
ESX-1 (T7SS)	eccCb1	Mycobacterium tuberculosis H37Rv	Rv3871	Rv3871	886194	no	no	no	no	no	yes	no	yes	yes	yes	yes	yes	yes	no	yes	no	no	yes	yes	no	yes	yes	yes	no	no	no	no	no	no	no	no	no	no	yes	no	yes	no	yes	yes	yes	yes	yes	no	no
ESX-1 (T7SS)	PE35	Mycobacterium tuberculosis H37Rv	Rv3872	Rv3872	886191	no	no	no	no	no	yes	no	yes	yes	yes	yes	yes	no	no	yes	no	no	yes	yes	no	yes	no	no	no	no	no	no	no	no	no	no	no	no	no	no	yes	no	yes	yes	yes	yes	yes	no	no
ESX-1 (T7SS)	PPE68	Mycobacterium tuberculosis H37Rv	Rv3873	Rv3873	886201	no	no	no	no	no	no	no	no	no	no	yes	no	no	no	yes	no	no	yes	no	no	no	no	no	no	no	no	no	no	no	no	no	no	no	no	no	yes	no	yes	no	yes	no	yes	no	no
ESX-1 (T7SS)	esxB	Mycobacterium tuberculosis H37Rv	Rv3874	Rv3874	886194	no	no	no	no	no	yes	no	yes	yes	yes	yes	yes	yes	no	yes	no	no	yes	yes	no	yes	yes	yes	no	no	no	no	no	no	no	no	no	no	yes	no	yes	no	yes	yes	yes	yes	yes	no	no
ESX-1 (T7SS)	esxA	Mycobacterium tuberculosis H37Rv	Rv3875	Rv3875	886209	no	no	no	no	no	yes	no	yes	yes	yes	yes	yes	yes	no	yes	no	no	yes	yes	no	yes	yes	yes	no	no	no	no	no	no	no	no	no	no	yes	no	yes	no	yes	yes	yes	yes	yes	no	no
ESX-1 (T7SS)	espI	Mycobacterium tuberculosis H37Rv	Rv3876	Rv3876	886206	no	no	no	no	no	no	no	no	no	no	no	no	no	no	no	no	no	no	no	no	no	no	no	no	no	no	no	no	no	no	no	no	no	no	no	no	no	no	no	no	no	no	no	no
ESX-1 (T7SS)	eccD1	Mycobacterium tuberculosis H37Rv	Rv3877	Rv3877	886207	no	no	no	no	no	yes	no	yes	yes	no	yes	yes	yes	no	yes	no	no	yes	yes	no	yes	yes	yes	no	no	no	no	no	no	no	yes	no	no	yes	no	yes	yes	yes	yes	yes	yes	yes	no	no
ESX-1 (T7SS)	espJ	Mycobacterium tuberculosis H37Rv	Rv3878	Rv3878	886201	no	no	no	no	no	no	no	no	no	no	yes	no	no	no	yes	no	no	yes	no	no	no	no	no	no	no	no	no	no	no	no	no	no	no	no	no	yes	no	yes	no	yes	no	yes	no	no
ESX-1 (T7SS)	espK	Mycobacterium tuberculosis H37Rv	Rv3879c	Rv3879c	886201	no	no	no	no	no	no	no	no	no	no	yes	no	no	no	yes	no	no	yes	no	no	no	no	no	no	no	no	no	no	no	no	no	no	no	no	no	yes	no	yes	no	yes	no	yes	no	no
ESX-1 (T7SS)	espL	Mycobacterium tuberculosis H37Rv	Rv3880c	Rv3880c	886205	no	no	no	no	no	yes	no	yes	no	no	yes	yes	yes	no	yes	no	no	yes	yes	no	yes	yes	yes	no	no	no	no	no	no	no	no	no	no	yes	no	yes	yes	yes	yes	yes	no	yes	no	no
ESX-1 (T7SS)	espB	Mycobacterium tuberculosis H37Rv	Rv3881c	Rv3881c	886214	no	no	no	no	no	no	no	no	no	no	yes	no	no	no	yes	no	no	no	no	no	no	no	no	no	no	no	no	no	no	no	no	no	no	no	no	yes	no	yes	no	yes	no	yes	no	no
ESX-1 (T7SS)	eccE1	Mycobacterium tuberculosis H37Rv	Rv3882c	Rv3882c	886208	no	no	no	no	no	yes	no	yes	yes	yes	yes	yes	yes	no	yes	no	no	yes	yes	no	yes	yes	yes	no	no	no	no	no	no	no	yes	no	no	yes	no	yes	yes	yes	yes	yes	yes	yes	no	no
ESX-1 (T7SS)	mycP1	Mycobacterium tuberculosis H37Rv	Rv3883c	Rv3883c	886217	no	no	no	no	no	yes	no	yes	yes	yes	yes	yes	yes	yes	yes	yes	yes	yes	yes	no	yes	yes	yes	no	no	no	no	no	yes	yes	yes	no	no	yes	yes	yes	yes	yes	yes	yes	yes	yes	yes	no
ESX-2 (T7SS)	eccA2	Mycobacterium tuberculosis H37Rv	Rv3884c	Rv3884c	886210	no	no	no	no	yes	yes	yes	yes	no	no	yes	yes	yes	yes	yes	yes	yes	yes	yes	yes	yes	yes	no	yes	yes	no	yes	yes	yes	yes	no	yes	yes	no	yes	yes	no	yes	yes	yes	yes	yes	yes	yes
ESX-2 (T7SS)	eccE2	Mycobacterium tuberculosis H37Rv	Rv3885c	Rv3885c	886220	no	no	no	no	yes	no	yes	no	no	no	yes	yes	yes	yes	yes	yes	yes	yes	no	no	yes	yes	no	yes	yes	no	yes	yes	yes	yes	no	yes	yes	no	no	yes	no	yes	yes	no	yes	no	no	yes
ESX-2 (T7SS)	mycP2	Mycobacterium tuberculosis H37Rv	Rv3886c	Rv3886c	886215	no	no	no	no	yes	yes	yes	yes	no	no	yes	no	yes	yes	no	yes	yes	yes	no	yes	yes	no	no	yes	yes	no	yes	yes	yes	yes	no	yes	yes	no	yes	yes	no	yes	yes	yes	yes	yes	no	yes
ESX-2 (T7SS)	eccD2	Mycobacterium tuberculosis H37Rv	Rv3887c	Rv3887c	886211	no	no	no	no	yes	no	yes	no	no	no	yes	yes	yes	yes	yes	yes	yes	yes	no	yes	yes	yes	no	yes	yes	no	yes	yes	yes	yes	no	yes	yes	no	no	yes	no	yes	yes	yes	yes	yes	no	yes
ESX-2 (T7SS)	espG2	Mycobacterium tuberculosis H37Rv	Rv3889c	Rv3889c	886223	no	no	no	no	yes	no	yes	no	no	no	yes	yes	no	yes	no	yes	yes	yes	no	no	yes	no	no	yes	yes	no	yes	yes	yes	yes	no	no	yes	no	yes	yes	no	yes	yes	no	no	no	no	yes
ESX-2 (T7SS)	esxC	Mycobacterium tuberculosis H37Rv	Rv3890c	Rv3890c	886222	no	no	no	no	yes	yes	no	yes	no	no	yes	yes	yes	yes	yes	yes	yes	yes	no	yes	yes	no	no	yes	yes	no	yes	yes	yes	yes	no	no	yes	no	no	yes	no	yes	yes	yes	yes	yes	no	no
ESX-2 (T7SS)	esxD	Mycobacterium tuberculosis H37Rv	Rv3891c	Rv3891c	886218	no	no	no	no	yes	no	no	no	no	no	yes	yes	no	yes	no	yes	yes	yes	no	no	yes	no	no	no	no	no	no	no	no	yes	no	no	yes	no	no	no	no	yes	yes	no	no	no	no	no
ESX-2 (T7SS)	PPE69	Mycobacterium tuberculosis H37Rv	Rv3892c	Rv3892c	886227	no	no	no	no	no	no	no	no	no	no	yes	yes	no	yes	no	yes	yes	yes	no	no	yes	no	no	no	no	no	no	no	no	yes	no	no	yes	no	no	no	no	yes	yes	no	no	no	no	no
ESX-2 (T7SS)	PE36	Mycobacterium tuberculosis H37Rv	Rv3893c	Rv3893c	886213	no	no	no	no	yes	no	yes	no	no	no	yes	no	no	yes	no	yes	yes	yes	no	no	yes	no	no	yes	yes	no	yes	yes	no	yes	no	no	yes	no	no	no	no	yes	no	no	no	no	no	yes
ESX-2 (T7SS)	eccC2	Mycobacterium tuberculosis H37Rv	Rv3894c	Rv3894c	886230	no	no	no	no	yes	yes	yes	yes	no	no	yes	yes	yes	yes	yes	yes	yes	yes	no	yes	yes	yes	no	yes	yes	no	yes	yes	yes	yes	no	yes	yes	no	yes	no	no	yes	yes	yes	yes	yes	yes	yes
ESX-2 (T7SS)	eccB2	Mycobacterium tuberculosis H37Rv	Rv3895c	Rv3895c	886231	no	no	no	no	yes	yes	yes	yes	no	no	yes	yes	yes	yes	yes	yes	yes	yes	no	yes	yes	yes	no	yes	yes	no	yes	yes	yes	yes	no	yes	yes	no	yes	no	no	yes	yes	yes	yes	yes	yes	yes
Mce6	mce6A	Mycobacterium abscessus subsp. bolletii 50594	MASS_1788	MASS_RS09300	16201866	yes	no	yes	yes	yes	no	no	yes	yes	yes	no	yes	yes	yes	no	no	no	yes	no	yes	no	yes	yes	yes	yes	yes	yes	yes	yes	no	no	yes	yes	no	yes	yes	yes	no	yes	no	no	yes	yes	no
Mce6	mce6B	Mycobacterium abscessus subsp. bolletii 50594	MASS_1789	MASS_RS09305	16201801	yes	no	yes	yes	yes	no	no	yes	yes	yes	no	yes	yes	yes	no	no	no	yes	no	yes	no	yes	yes	yes	yes	yes	yes	yes	yes	no	no	yes	yes	no	yes	yes	yes	no	yes	no	no	yes	yes	no
Mce6	mce6C	Mycobacterium abscessus subsp. bolletii 50594	MASS_1790	MASS_RS09310	16201737	yes	no	yes	yes	yes	no	no	yes	yes	yes	no	yes	yes	yes	no	no	no	yes	no	yes	no	yes	yes	yes	yes	yes	yes	yes	yes	no	no	yes	yes	no	yes	yes	yes	no	yes	no	no	yes	yes	no
Mce6	mce6D	Mycobacterium abscessus subsp. bolletii 50594	MASS_1791	MASS_RS09315	16201646	yes	no	yes	yes	yes	no	no	yes	yes	yes	no	yes	yes	yes	no	no	no	yes	no	yes	no	yes	yes	yes	yes	yes	yes	yes	yes	no	no	yes	yes	no	yes	yes	yes	no	yes	no	no	yes	yes	no
Mce6	mce6E	Mycobacterium abscessus subsp. bolletii 50594	MASS_1792	MASS_RS09320	16201575	yes	no	yes	yes	yes	no	no	yes	yes	yes	no	yes	yes	yes	no	no	no	yes	no	yes	no	yes	yes	yes	yes	yes	yes	yes	yes	no	no	yes	yes	no	yes	yes	yes	no	yes	no	no	yes	yes	no
Mce6	mce6F	Mycobacterium abscessus subsp. bolletii 50594	MASS_1793	MASS_RS09325	16201511	yes	no	yes	yes	yes	no	no	yes	yes	yes	no	yes	yes	yes	no	no	no	yes	no	yes	no	yes	yes	yes	yes	yes	yes	yes	yes	no	no	yes	yes	no	yes	yes	yes	no	yes	no	no	yes	yes	no
Mce9	mce9A	Mycobacterium avium 104	MAV_0102	MAV_RS00500	4529230	no	no	yes	yes	yes	no	no	yes	yes	yes	no	yes	yes	yes	no	no	no	yes	no	yes	no	yes	yes	yes	yes	yes	yes	yes	yes	no	no	yes	yes	no	yes	yes	yes	no	yes	no	no	yes	yes	no
Mce9	mce9B	Mycobacterium avium 104	MAV_0103	MAV_RS00505	4526078	no	no	yes	yes	yes	no	no	yes	yes	yes	no	yes	yes	yes	no	no	no	yes	no	yes	no	yes	yes	yes	yes	yes	yes	yes	yes	no	no	yes	yes	no	yes	yes	yes	no	yes	no	no	yes	yes	no
Mce9	mce9C	Mycobacterium avium 104	MAV_0104	MAV_RS00510	4529839	no	no	yes	yes	yes	no	no	yes	yes	yes	no	yes	yes	yes	no	no	no	yes	no	yes	no	yes	yes	yes	yes	yes	yes	yes	no	no	no	yes	yes	no	yes	yes	yes	no	yes	no	no	yes	yes	no
Mce9	mce9D	Mycobacterium avium 104	MAV_0105	MAV_RS00515	4527843	no	no	yes	yes	yes	no	no	yes	yes	yes	no	yes	yes	yes	no	no	no	yes	no	yes	no	yes	yes	yes	yes	yes	yes	yes	yes	no	no	yes	yes	no	yes	yes	yes	no	yes	no	no	yes	yes	no
Mce9	mce9E	Mycobacterium avium 104	MAV_0106	MAV_RS00520	4527059	no	no	yes	yes	yes	no	no	yes	yes	yes	no	yes	yes	yes	no	no	no	yes	no	yes	no	yes	yes	yes	yes	yes	yes	yes	yes	no	no	yes	yes	no	yes	yes	yes	no	yes	no	no	yes	yes	no
Mce9	mce9F	Mycobacterium avium 104	MAV_0107	MAV_RS00525	4527748	no	no	yes	yes	yes	no	no	yes	yes	yes	no	yes	yes	yes	no	no	no	yes	no	yes	no	yes	yes	yes	yes	yes	yes	yes	yes	no	no	yes	yes	no	yes	yes	yes	no	yes	no	no	yes	yes	no
Mce7	mce7A	Mycobacterium avium 104	MAV_0948	MAV_RS04540	4526158	no	no	no	no	yes	yes	yes	yes	yes	yes	yes	yes	yes	yes	yes	yes	yes	yes	yes	yes	yes	yes	yes	yes	yes	yes	yes	yes	yes	yes	no	yes	yes	no	yes	yes	yes	yes	yes	yes	yes	yes	no	yes
Mce7	mce7B	Mycobacterium avium 104	MAV_0949	MAV_RS04545	4528667	no	no	no	no	yes	yes	yes	yes	yes	yes	yes	yes	yes	yes	yes	yes	yes	yes	yes	yes	yes	yes	yes	yes	yes	yes	yes	yes	yes	yes	no	yes	yes	no	yes	yes	yes	yes	yes	yes	yes	yes	no	yes
Mce7	mce7C	Mycobacterium avium 104	MAV_0950	MAV_RS04550	4527938	no	no	no	no	yes	yes	yes	yes	yes	yes	yes	yes	yes	yes	yes	yes	yes	yes	yes	yes	yes	yes	yes	yes	yes	yes	yes	yes	yes	yes	no	yes	yes	no	yes	yes	yes	yes	yes	yes	yes	yes	no	yes
Mce7	mce7D	Mycobacterium avium 104	MAV_0951	MAV_RS04555	4529223	no	no	no	no	yes	yes	yes	yes	yes	yes	yes	yes	yes	yes	yes	yes	yes	yes	yes	yes	yes	yes	yes	yes	yes	yes	yes	yes	yes	yes	no	yes	yes	no	yes	yes	yes	yes	yes	yes	yes	yes	no	yes
Mce7	mce7F	Mycobacterium avium 104	MAV_0953	MAV_RS04565	4527335	no	no	no	no	yes	yes	yes	yes	yes	yes	yes	yes	yes	yes	yes	yes	yes	yes	yes	yes	yes	yes	yes	yes	yes	yes	yes	yes	yes	yes	no	yes	yes	no	yes	yes	yes	yes	yes	yes	yes	yes	no	yes
Mce7	mce7E	Mycobacterium avium subsp. paratuberculosis K-10	MAP0764	MAP0764	2720152	no	no	no	no	yes	yes	yes	yes	yes	yes	yes	yes	yes	yes	yes	yes	yes	yes	yes	yes	yes	no	yes	yes	yes	yes	yes	yes	yes	yes	no	yes	yes	no	yes	yes	yes	yes	yes	yes	yes	yes	no	yes
Mce5	mce5F	Mycobacterium avium 104	MAV_2383	MAV_RS11360	4527356	no	no	yes	yes	yes	no	no	yes	yes	yes	no	yes	yes	yes	no	no	no	yes	no	yes	no	yes	yes	yes	yes	yes	yes	yes	yes	no	no	yes	yes	no	yes	yes	yes	no	yes	no	no	yes	yes	no
Mce5	mce5E	Mycobacterium avium 104	MAV_2384	MAV_RS11365	4527625	no	no	yes	yes	yes	no	no	yes	yes	yes	no	yes	yes	yes	no	no	no	yes	no	yes	no	yes	yes	yes	yes	yes	yes	yes	yes	no	no	yes	yes	no	yes	yes	yes	no	yes	no	no	yes	yes	no
Mce5	mce5D	Mycobacterium avium 104	MAV_2385	MAV_RS11370	4530248	no	no	yes	yes	yes	no	no	yes	yes	yes	no	yes	yes	yes	no	no	no	yes	no	yes	no	yes	yes	yes	yes	yes	yes	yes	yes	no	no	yes	yes	no	yes	yes	yes	no	yes	no	no	yes	yes	no
Mce5	mce5C	Mycobacterium avium 104	MAV_2386	MAV_RS11375	4528533	no	no	yes	yes	yes	no	no	yes	yes	yes	no	yes	yes	yes	no	no	no	yes	no	yes	no	yes	yes	yes	yes	yes	yes	yes	no	no	no	yes	yes	no	yes	yes	yes	no	yes	no	no	yes	yes	no
Mce5	mce5B	Mycobacterium avium 104	MAV_2387	MAV_RS11380	4525998	no	no	yes	yes	yes	no	no	yes	yes	yes	no	yes	yes	yes	no	no	no	yes	no	yes	no	yes	yes	yes	yes	yes	yes	yes	yes	no	no	yes	yes	no	yes	yes	yes	no	yes	no	no	yes	yes	no
Mce5	mce5A	Mycobacterium avium 104	MAV_2388	MAV_RS11385	4530486	no	no	yes	yes	yes	no	no	yes	yes	yes	no	yes	yes	yes	no	no	no	yes	no	yes	no	yes	yes	yes	yes	yes	yes	yes	yes	no	no	yes	yes	no	yes	yes	yes	no	yes	no	no	yes	yes	no
Mce8	mce8A	Mycobacterium avium subsp. paratuberculosis K-10	MAP2189	MAP2189	2717555	no	no	no	no	yes	yes	yes	yes	yes	yes	yes	yes	yes	yes	yes	yes	yes	yes	yes	yes	yes	yes	yes	yes	yes	yes	yes	yes	yes	yes	no	yes	yes	no	yes	yes	yes	yes	yes	yes	yes	yes	no	yes
Mce8	mce8B	Mycobacterium avium subsp. paratuberculosis K-10	MAP2190	MAP2190	2720543	no	no	no	no	yes	yes	yes	yes	yes	yes	yes	yes	yes	yes	yes	yes	yes	yes	yes	yes	yes	yes	yes	yes	yes	yes	yes	yes	yes	yes	no	yes	yes	no	yes	yes	yes	yes	yes	yes	yes	yes	no	yes
Mce8	mce8C	Mycobacterium avium subsp. paratuberculosis K-10	MAP2191	MAP2191	2720544	no	no	no	no	yes	yes	yes	yes	yes	yes	yes	yes	yes	yes	yes	yes	yes	yes	yes	yes	yes	yes	yes	yes	yes	yes	yes	yes	yes	yes	no	yes	yes	no	yes	yes	yes	yes	yes	yes	yes	yes	no	yes
Mce8	mce8D	Mycobacterium avium subsp. paratuberculosis K-10	MAP2192	MAP2192	2717814	no	no	no	no	yes	yes	yes	yes	yes	yes	yes	yes	yes	yes	yes	yes	yes	yes	yes	yes	yes	yes	yes	yes	yes	yes	yes	yes	yes	yes	no	yes	yes	no	yes	yes	yes	yes	yes	yes	yes	yes	no	yes
Mce8	mce8E	Mycobacterium avium subsp. paratuberculosis K-10	MAP2193	MAP2193	2717815	no	yes
Mce8	mce8F	Mycobacterium avium subsp. paratuberculosis K-10	MAP2194	MAP2194	2718935	no	no	no	no	yes	yes	yes	yes	yes	yes	yes	yes	yes	yes	yes	yes	yes	yes	yes	yes	yes	yes	yes	yes	yes	yes	yes	yes	yes	yes	no	yes	yes	no	yes	yes	yes	yes	yes	yes	yes	yes	no	yes
Mce2	mce2A	Mycobacterium tuberculosis H37Rv	Rv0589	Rv0589	887745	no	no	no	no	yes	yes	yes	yes	yes	yes	yes	yes	yes	yes	yes	yes	yes	yes	yes	yes	yes	yes	yes	yes	yes	yes	yes	yes	yes	yes	yes	yes	yes	yes	no	yes	yes	yes	yes	yes	yes	yes	yes	yes
Mce2	mce2B	Mycobacterium tuberculosis H37Rv	Rv0590	RVBD_RS03085	13318466	yes	no	no	no	yes	yes	yes	yes	yes	yes	yes	yes	yes	yes	yes	yes	yes	yes	yes	yes	yes	yes	yes	yes	yes	yes	yes	yes	yes	yes	yes	yes	yes	yes	no	yes	yes	yes	yes	yes	yes	yes	yes	yes
Mce2	mce2C	Mycobacterium tuberculosis H37Rv	Rv0591	Rv0591	887770	no	no	no	no	yes	yes	yes	yes	yes	yes	yes	yes	yes	yes	yes	yes	yes	yes	yes	yes	yes	yes	yes	yes	yes	yes	yes	yes	yes	yes	yes	yes	yes	yes	no	yes	yes	yes	yes	yes	yes	yes	yes	yes
Mce2	mce2D	Mycobacterium tuberculosis H37Rv	Rv0592	Rv0592	887786	no	no	no	no	yes	yes	yes	yes	yes	yes	yes	yes	yes	yes	yes	yes	yes	yes	yes	yes	yes	yes	yes	yes	yes	yes	yes	yes	yes	yes	yes	yes	yes	yes	no	yes	yes	yes	yes	yes	yes	yes	yes	yes
Mce2	mce2E	Mycobacterium tuberculosis H37Rv	Rv0593	Rv0593	887829	no	no	no	no	yes	yes	yes	yes	yes	yes	yes	yes	yes	yes	yes	yes	yes	yes	yes	yes	yes	yes	yes	yes	yes	yes	yes	yes	yes	yes	yes	yes	yes	yes	no	yes	yes	yes	yes	yes	yes	yes	yes	yes
Mce2	mce2F	Mycobacterium tuberculosis H37Rv	Rv0594	Rv0594	887797	no	no	no	no	yes	yes	yes	yes	yes	yes	yes	yes	yes	yes	yes	yes	yes	yes	yes	yes	yes	yes	yes	yes	yes	yes	yes	yes	yes	yes	yes	yes	yes	yes	no	yes	yes	yes	yes	yes	yes	yes	yes	yes
Mce1	yrbE1A	Mycobacterium tuberculosis H37Rv	Rv0167	Rv0167	886816	no	no	yes	yes	yes	yes	yes	yes	yes	yes	yes	yes	yes	yes	yes	yes	yes	yes	yes	yes	yes	yes	yes	yes	yes	yes	yes	yes	yes	yes	yes	yes	yes	yes	yes	yes	yes	yes	yes	yes	yes	yes	yes	yes
Mce1	yrbE1B	Mycobacterium tuberculosis H37Rv	Rv0168	Rv0168	886812	no	no	yes	yes	yes	yes	yes	yes	yes	yes	yes	yes	yes	yes	yes	yes	yes	yes	yes	yes	yes	yes	yes	yes	yes	yes	yes	yes	yes	yes	yes	yes	yes	yes	yes	yes	yes	yes	yes	yes	yes	yes	yes	yes
Mce1	mce1A	Mycobacterium tuberculosis H37Rv	Rv0169	Rv0169	886823	no	no	no	no	yes	yes	yes	yes	yes	yes	yes	yes	yes	yes	yes	yes	yes	yes	yes	yes	yes	yes	yes	yes	yes	yes	yes	yes	yes	yes	yes	yes	yes	yes	no	yes	yes	yes	yes	yes	yes	yes	yes	yes
Mce1	mce1B	Mycobacterium tuberculosis H37Rv	Rv0170	Rv0170	886810	no	no	no	no	yes	yes	yes	yes	yes	yes	yes	yes	yes	yes	yes	yes	yes	yes	yes	yes	yes	yes	yes	yes	yes	yes	yes	yes	yes	yes	yes	yes	yes	yes	no	yes	yes	yes	yes	yes	yes	yes	yes	yes
Mce1	mce1C	Mycobacterium tuberculosis H37Rv	Rv0171	Rv0171	886808	no	no	no	no	yes	yes	yes	yes	yes	yes	yes	yes	yes	yes	yes	yes	yes	yes	yes	yes	yes	yes	yes	yes	yes	yes	yes	yes	yes	yes	yes	yes	yes	yes	no	yes	yes	yes	yes	yes	yes	yes	yes	yes
Mce1	mce1D	Mycobacterium tuberculosis H37Rv	Rv0172	Rv0172	886807	no	no	no	no	yes	yes	yes	yes	yes	yes	yes	yes	yes	yes	yes	yes	yes	yes	yes	yes	yes	yes	yes	yes	yes	yes	yes	yes	yes	yes	yes	yes	yes	yes	no	yes	yes	yes	yes	yes	yes	yes	yes	yes
Mce1	mce1E	Mycobacterium tuberculosis H37Rv	Rv0173	Rv0173	886804	no	no	no	no	yes	yes	yes	yes	yes	yes	yes	yes	yes	yes	yes	yes	yes	yes	yes	yes	yes	yes	yes	yes	yes	yes	yes	yes	yes	yes	yes	yes	yes	yes	no	yes	yes	yes	yes	yes	yes	yes	yes	yes
Mce1	mce1F	Mycobacterium tuberculosis H37Rv	Rv0174	Rv0174	886820	no	no	no	no	yes	yes	yes	yes	yes	yes	yes	yes	yes	yes	yes	yes	yes	yes	yes	yes	yes	yes	yes	yes	yes	yes	yes	yes	yes	yes	yes	yes	yes	yes	no	yes	yes	yes	yes	yes	yes	yes	yes	yes
Mce3	mce3A	Mycobacterium tuberculosis H37Rv	Rv1966	Rv1966	885944	no	no	no	no	no	no	yes	no	no	yes	no	yes	yes	yes	no	yes	yes	yes	yes	yes	yes	yes	no	yes	yes	yes	yes	yes	yes	no	yes	yes	yes	no	no	yes	yes	yes	yes	yes	yes	yes	yes	yes
Mce3	mce3B	Mycobacterium tuberculosis H37Rv	Rv1967	Rv1967	885943	no	no	no	no	no	no	yes	no	no	yes	no	yes	yes	yes	yes	yes	yes	yes	yes	yes	yes	yes	no	yes	yes	yes	yes	yes	yes	yes	yes	yes	yes	no	no	yes	yes	yes	yes	yes	yes	yes	yes	yes
Mce3	mce3C	Mycobacterium tuberculosis H37Rv	Rv1968	Rv1968	885942	no	no	no	no	no	no	yes	no	no	yes	no	yes	yes	yes	yes	yes	yes	yes	yes	yes	yes	yes	no	yes	yes	yes	yes	yes	yes	yes	yes	yes	yes	no	no	yes	yes	yes	yes	yes	yes	yes	yes	yes
Mce3	mce3D	Mycobacterium tuberculosis H37Rv	Rv1969	Rv1969	885940	no	no	no	no	no	no	yes	no	no	yes	no	yes	yes	yes	yes	yes	yes	yes	yes	yes	yes	yes	no	yes	yes	yes	yes	yes	yes	yes	yes	yes	yes	no	no	yes	yes	yes	yes	yes	yes	yes	yes	yes
Mce3	mce3E	Mycobacterium tuberculosis H37Rv	Rv1970	Rv1970	885939	no	no	no	no	no	no	yes	no	no	yes	no	yes	yes	yes	yes	yes	yes	yes	yes	yes	yes	yes	no	yes	yes	yes	yes	yes	yes	yes	yes	yes	yes	no	no	yes	yes	yes	yes	yes	yes	yes	yes	yes
Mce3	mce3F	Mycobacterium tuberculosis H37Rv	Rv1971	Rv1971	885938	no	no	no	no	no	no	yes	no	no	yes	no	yes	yes	yes	yes	yes	yes	yes	yes	yes	yes	yes	no	yes	yes	yes	yes	yes	yes	yes	yes	yes	yes	no	no	yes	yes	yes	yes	yes	yes	yes	yes	yes
Mce4	mce4F	Mycobacterium tuberculosis H37Rv	Rv3494c	Rv3494c	888376	no	no	yes	yes	yes	yes	yes	yes	yes	yes	yes	yes	yes	yes	yes	yes	yes	yes	yes	yes	yes	yes	yes	yes	yes	yes	yes	yes	yes	yes	yes	yes	yes	no	yes	yes	yes	yes	yes	yes	yes	yes	yes	yes
Mce4	mce4E	Mycobacterium tuberculosis H37Rv	Rv3495c	Rv3495c	888364	no	no	yes	yes	yes	yes	yes	yes	yes	yes	yes	yes	yes	yes	yes	yes	yes	yes	yes	yes	yes	yes	yes	yes	yes	yes	yes	yes	yes	yes	yes	yes	yes	no	yes	yes	yes	yes	yes	yes	yes	yes	yes	yes
Mce4	mce4D	Mycobacterium tuberculosis H37Rv	Rv3496c	Rv3496c	888361	no	no	yes	yes	yes	yes	yes	yes	yes	yes	yes	yes	yes	yes	yes	yes	yes	yes	yes	yes	yes	yes	yes	yes	yes	yes	yes	yes	yes	yes	yes	yes	yes	no	yes	yes	yes	yes	yes	yes	yes	yes	yes	yes
Mce4	mce4C	Mycobacterium tuberculosis H37Rv	Rv3497c	Rv3497c	888354	no	no	yes	yes	yes	yes	yes	yes	yes	yes	yes	yes	yes	yes	yes	yes	yes	yes	yes	yes	yes	yes	yes	yes	yes	yes	yes	yes	yes	yes	yes	yes	yes	no	yes	yes	yes	yes	yes	yes	yes	yes	yes	yes
Mce4	mce4B	Mycobacterium tuberculosis H37Rv	Rv3498c	Rv3498c	888349	no	no	yes	yes	yes	yes	yes	yes	yes	yes	yes	yes	yes	yes	yes	yes	yes	yes	yes	yes	yes	yes	yes	yes	yes	yes	yes	yes	yes	yes	yes	yes	yes	no	yes	yes	yes	yes	yes	yes	yes	yes	yes	yes
Mce4	mce4A	Mycobacterium tuberculosis H37Rv	Rv3499c	Rv3499c	888344	no	no	yes	yes	yes	yes	yes	yes	yes	yes	yes	yes	yes	yes	yes	yes	yes	yes	yes	yes	yes	yes	yes	yes	yes	yes	yes	yes	yes	yes	yes	yes	yes	no	yes	yes	yes	yes	yes	yes	yes	yes	yes	yes
Mce associated transmembrane protein		Mycobacterium tuberculosis H37Rv	Rv0176	Rv0176	886799	no	no	no	no	yes	yes	yes	yes	no	no	yes	yes	yes	yes	yes	yes	yes	yes	yes	yes	yes	yes	no	yes	yes	yes	yes	yes	yes	yes	no	no	yes	yes	no	yes	yes	yes	yes	yes	yes	yes	no	yes
Mce associated transmembrane protein		Mycobacterium tuberculosis H37Rv	Rv0177	Rv0177	886795	no	no	no	no	yes	no	yes	no	no	no	yes	yes	yes	yes	yes	yes	yes	yes	yes	yes	yes	yes	no	yes	yes	yes	yes	no	yes	yes	yes	yes	yes	no	no	yes	no	yes	yes	yes	no	yes	no	yes
				PE/PPE
PE/PPE protein	pe34	Mycobacterium tuberculosis H37Rv	Rv3746c	Rv3746c	885764	no	no	no	no	no	yes	no	no	no	no	yes	yes	no	no	yes	no	no	yes	yes	no	yes	no	no	no	no	no	no	no	no	no	no	no	no	no	no	yes	no	yes	yes	yes	yes	yes	no	no
PE/PPE protein	PE_PGRS62	Mycobacterium tuberculosis H37Rv	Rv3812	Rv3812	886143	no	no	no	no	no	no	no	no	no	no	no	no	no	yes	yes	yes	yes	yes	yes	no	yes	no	no	no	no	no	no	no	no	yes	no	no	no	no	no	yes	no	no	no	yes	no	yes	no	no
PE/PPE protein	PE_PGRS33	Mycobacterium tuberculosis H37Rv	Rv1818c	Rv1818c	885551	no	no	no	no	no	no	no	no	no	no	no	no	no	no	no	no	no	no	no	no	no	no	no	no	no	no	no	no	no	no	no	no	no	no	no	no	no	no	no	no	no	no	no	no
PE/PPE protein	PE_PGRS63	Mycobacterium tuberculosis H37Rv	Rv3097c	Rv3097c	888677	no	no	no	no	no	no	no	no	no	no	yes	no	no	yes	yes	yes	yes	yes	yes	no	yes	no	no	no	no	no	no	no	no	yes	no	no	yes	no	no	yes	no	yes	no	yes	no	yes	no	no
PE/PPE protein	PE_PGRS41	Mycobacterium tuberculosis H37Rv	Rv2396	Rv2396	885517	no	no	no	no	no	no	no	no	no	no	no	no	no	no	no	no	no	no	no	no	no	no	no	no	no	no	no	no	no	no	no	no	no	no	no	no	no	no	no	no	no	no	no	no
PE/PPE protein	PE_PGRS54	Mycobacterium tuberculosis H37Rv	Rv3508	Rv3508	888270	no	no	no	no	no	no	no	no	no	no	no	no	no	no	no	no	no	no	no	no	no	no	no	no	no	no	no	no	no	no	no	no	no	no	no	no	no	no	no	no	no	no	no	no
PE/PPE protein	PE_PGRS55	Mycobacterium tuberculosis H37Rv	Rv3511	Rv3511	888273	no	no	no	no	no	no	no	no	no	no	no	no	no	no	no	no	no	no	no	no	no	no	no	no	no	no	no	no	no	no	no	no	no	no	no	no	no	no	no	no	no	no	no	no
PE/PPE protein	PE_PGRS57	Mycobacterium tuberculosis H37Rv	Rv3514	Rv3514	888294	no	no	no	no	no	no	no	no	no	no	no	no	no	no	no	no	no	no	no	no	no	no	no	no	no	no	no	no	no	no	no	no	no	no	no	no	no	no	no	no	no	no	no	no
PE/PPE protein	PE_PGRS11	Mycobacterium tuberculosis H37Rv	Rv0754	Rv0754	888695	no	no	no	no	no	no	no	no	no	no	no	no	no	yes	no	no	yes	no	no	no	yes	no	no	no	no	no	no	no	no	no	no	no	no	no	no	yes	no	no	no	no	no	no	no	no
PE/PPE protein	PE_PGRS14	Mycobacterium tuberculosis H37Rv	Rv0834c	Rv0834c	885369	no	no	no	no	no	no	no	no	no	no	no	no	no	no	no	no	no	no	no	no	no	no	no	no	no	no	no	no	no	no	no	no	no	no	no	no	no	no	no	no	no	no	no	no
PE/PPE protein	PE_PGRS17	Mycobacterium tuberculosis H37Rv	Rv0978c	Rv0978c	885077	no	no	no	no	no	no	no	no	no	no	no	no	no	no	no	no	no	no	no	no	no	no	no	no	no	no	no	no	no	no	no	no	no	no	no	no	no	no	no	no	no	no	no	no
PE/PPE protein	pe11	Mycobacterium tuberculosis H37Rv	Rv1169c	Rv1169c	885930	no	no	no	no	no	no	yes	no	no	no	no	no	no	no	no	no	no	no	no	no	no	no	no	no	no	no	no	no	no	no	no	no	no	no	no	no	no	no	no	no	no	no	no	no
The twin arginine translocation	TatD	Mycobacterium tuberculosis H37Rv	Rv1008	Rv1008	886047	no	no	yes	yes	yes	yes	yes	yes	yes	yes	yes	yes	yes	yes	yes	yes	yes	yes	yes	yes	yes	yes	yes	yes	yes	yes	yes	yes	yes	yes	yes	yes	yes	yes	yes	yes	yes	yes	yes	yes	yes	yes	yes	yes
The twin arginine translocation	TatC	Mycobacterium tuberculosis H37Rv	Rv2093c	Rv2093c	888068	no	no	yes	yes	yes	yes	yes	yes	yes	yes	yes	yes	yes	yes	yes	yes	yes	yes	yes	yes	yes	yes	yes	yes	yes	yes	yes	yes	yes	yes	yes	yes	yes	yes	yes	yes	yes	yes	yes	yes	yes	yes	yes	yes
The twin arginine translocation	TatA	Mycobacterium tuberculosis H37Rv	Rv2094c	Rv2094c	888086	no	no	yes	yes	yes	yes	yes	yes	yes	yes	yes	yes	yes	yes	yes	yes	yes	yes	yes	yes	yes	yes	yes	yes	yes	yes	yes	yes	yes	yes	yes	yes	yes	yes	yes	yes	yes	yes	yes	yes	yes	yes	yes	yes
The twin arginine translocation	TatB	Mycobacterium tuberculosis H37Rv	Rv1224	Rv1224	887143	no	no	yes	no	yes	yes	yes	yes	yes	yes	yes	yes	yes	yes	yes	yes	yes	yes	yes	yes	yes	yes	yes	yes	yes	yes	yes	yes	yes	yes	yes	yes	yes	yes	yes	yes	yes	yes	yes	yes	yes	yes	yes	yes
The Sec-dependent general secretory pathway	SecF	Mycobacterium tuberculosis H37Rv	Rv2586c	Rv2586c	886449	no	no	no	no	no	yes	no	yes	no	no	yes	no	no	no	no	no	no	no	no	no	no	no	no	yes	yes	yes	yes	yes	yes	no	no	no	no	no	no	yes	no	yes	no	yes	yes	yes	yes	no
The Sec-dependent general secretory pathway	SecD	Mycobacterium tuberculosis H37Rv	Rv2587c	Rv2587c	886449	no	no	no	no	no	yes	no	yes	no	no	yes	no	no	no	no	no	no	no	no	no	no	no	no	yes	yes	yes	yes	yes	yes	no	no	no	no	no	no	yes	no	yes	no	yes	yes	yes	yes	no
The Sec-dependent general secretory pathway	YajC	Mycobacterium tuberculosis H37Rv	Rv2588c	Rv2588c	887346	no	no	yes	yes	yes	yes	yes	yes	yes	yes	yes	yes	yes	yes	yes	yes	yes	yes	yes	yes	yes	yes	yes	yes	yes	yes	yes	yes	yes	yes	yes	yes	yes	yes	yes	yes	yes	yes	yes	yes	yes	yes	yes	yes
The Sec-dependent general secretory pathway	secA1	Mycobacterium tuberculosis H37Rv	Rv3240c	Rv3240c	888860	no	no	yes	yes	yes	yes	yes	yes	yes	yes	yes	yes	yes	yes	yes	yes	yes	yes	yes	yes	yes	yes	yes	yes	yes	yes	yes	yes	yes	yes	yes	yes	yes	yes	yes	yes	yes	yes	yes	yes	yes	yes	yes	yes
The Sec-dependent general secretory pathway	SecE1	Mycobacterium tuberculosis H37Rv	Rv0638	Rv0638	886449	no	no	no	no	no	yes	no	yes	no	no	yes	no	no	no	no	no	no	no	no	no	no	no	no	yes	yes	yes	yes	yes	yes	no	no	no	no	no	no	yes	no	yes	no	yes	yes	yes	yes	no
The Sec-dependent general secretory pathway	SecY	Mycobacterium tuberculosis H37Rv	Rv0732	Rv0732	886449	no	no	no	no	no	yes	no	yes	no	no	yes	no	no	no	no	no	no	no	no	no	no	no	no	yes	yes	yes	yes	yes	yes	no	no	no	no	no	no	yes	no	yes	no	yes	yes	yes	yes	no
The Sec-dependent general secretory pathway	mspA	Mycobacterium fortuitum	XA26_RS20070	XA26_RS20070	29424473	no	no	yes	yes	no	no	no	no	yes	yes	no	no	no	no	no	no	no	no	no	no	no	no	yes	no	no	no	no	no	no	no	yes	no	no	no	no	no	yes	no	no	no	no	no	no
The Sec-dependent general secretory pathway	secA2	Mycobacterium tuberculosis H37Rv	Rv1821	Rv1821	885594	no	no	yes	yes	yes	yes	yes	yes	yes	yes	yes	yes	yes	yes	yes	yes	yes	yes	yes	yes	yes	yes	yes	yes	yes	yes	yes	yes	yes	yes	yes	yes	yes	yes	yes	yes	yes	yes	yes	yes	yes	yes	yes	yes
