# Supplementary material for: Genomic characterization of Nontuberculous Mycobacteria
Source: Sci Rep. 2017 Mar 27;7:45258. doi: 10.1038/srep45258 (PMC5366915; doi:10.1038/srep45258)
Supplement: Supplementary Table 11 [file srep45258-s4.xls]

## Sheet: out
strain	number_phylophlan_proteins
M. leprae Br4923	273
M. leprae TN	273
M. senuense	305
M. sinense JDM601	306
M. triviale	308
M. shimoidei	309
M. terrae	309
M. xenopi	310
M. xenopi RIVM700367	311
M. nonchromogenicum	311
M. hiberniae	311
M. avium 104	312
M. avium subsp paratuberculosis K 10	312
M. avium subsp paratuberculosis MAP4	312
M. intracellulare MOTT 02	312
M. fragae	312
M. parmense	312
M. intracellulare MOTT 64	313
M. ulcerans Agy99	313
M. bohemicum	313
M. engbaekii	313
M. lacus	313
M. indicus pranii MTCC 9506	314
M. intracellulare ATCC 13950	314
M. tuberculosis	314
M. tuberculosis H37RvCO	314
M. gordonae	314
M. chimaera	314
M. conspicuum	314
M. palustre	314
M. riyadhense	314
M. kubicae	314
M. interjectum	314
M. africanum GM041182	315
M. canettii CIPT 140070010	315
M. parascrofulaceum ATCC BAA 614	315
M. tuberculosis KZN 605	315
M. yongonense 05 1390	315
M. celatum	315
M. kyorinense	315
M. bovis AF2122 97	316
M. bovis BCG str Mexico	316
M. bovis BCG str Tokyo 172	316
M. canettii CIPT 140060008	316
M. canettii CIPT 140070008	316
M. colombiense CECT 3035	316
M. liflandii 128FXT	316
M. orygis 112400015	316
M. triplex	316
M. longobardum	316
M. abscessus	317
M. abscessus subsp bolletii 50594	317
M. paraense FI 10043	317
M. szulgai	317
M. paraense FI 07156	317
M. sherrisii	317
M. marinum MB2	318
M. marinum str Europe	318
M. nebraskense	318
M. doricum	318
M. paraense IEC26	318
M. chelonae	318
M. europaeum	318
M. abscessus subsp bolletii str GO 06	319
M. mageritense JR2009	319
M. marinum M	319
M. fallax	319
M. saskatchewanense	319
M. hassiacum DSM 44199	320
M. kansasii ATCC 12478	320
M. gastri	320
M. sp. IEC1808	320
M. florentinum	320
M. thermoresistibile ATCC 19527	322
M. immunogenum	322
M. fortuitum subsp fortuitum DSM 46621	323
M. chubuense NBB4	324
M. sp 141	324
M. gilvum PYR GCK	325
M. gilvum Spyr1	325
M. sp JS623	325
M. sp KMS	325
M. sp MCS	325
M. peregrinum	325
M. sp JLS	326
M. vaccae ATCC 25954	326
M. confluentis	326
M. iranicum	326
M. phlei RIVM601174	327
M. sp 360MFTsu5 1	327
M. conceptionense	327
M. rhodesiae JS60	328
M. sp NBB3	328
M. tusciae JS617	329
M. sp 155	330
M. vanbaalenii PYR 1	330
M. wolinskyi	332
M. smegmatis str MC2 155	333
M. canariasense	334
